# Supplementary material for: Epigenetic Regulation of Immune and Inflammatory Responses in Rheumatoid Arthritis
Source: Front Immunol. 2022 Apr 11;13:881191. doi: 10.3389/fimmu.2022.881191 (PMC9035598; doi:10.3389/fimmu.2022.881191)
Supplement: Supplementary file 1 [file Table_1.xlsx]

## Sheet: suppmentary table 1
miRNA	gene
hsa-miR-190a-5p	PMVK
hsa-miR-190a-5p	GFRA1
hsa-miR-190a-5p	UBTD1
hsa-miR-190a-5p	RNH1
hsa-miR-190a-5p	IGF2
hsa-miR-190a-5p	IGF2
hsa-miR-190a-5p	ST5
hsa-miR-190a-5p	SHANK2
hsa-miR-190a-5p	SHANK2
hsa-miR-190a-5p	SHANK2
hsa-miR-190a-5p	P2RY2
hsa-miR-190a-5p	NTM
hsa-miR-190a-5p	OLR1
hsa-miR-190a-5p	ADCY6
hsa-miR-190a-5p	ADCY6
hsa-miR-190a-5p	GOLGA3
hsa-miR-190a-5p	HOXC5
hsa-miR-190a-5p	HMGA2
hsa-miR-190a-5p	HMGA2
hsa-miR-190a-5p	HMGA2
hsa-miR-190a-5p	COL4A1
hsa-miR-190a-5p	IRF2BPL
hsa-miR-190a-5p	SYNE3
hsa-miR-190a-5p	XRCC3
hsa-miR-190a-5p	AP4S1
hsa-miR-190a-5p	INF2
hsa-miR-190a-5p	CEP170B
hsa-miR-190a-5p	RBPMS2
hsa-miR-190a-5p	UNKL
hsa-miR-190a-5p	MYH11
hsa-miR-190a-5p	TOX3
hsa-miR-190a-5p	MAPK8IP3
hsa-miR-190a-5p	SHISA9
hsa-miR-190a-5p	MPV17L
hsa-miR-190a-5p	ZNF646
hsa-miR-190a-5p	JPH3
hsa-miR-190a-5p	VAMP2
hsa-miR-190a-5p	MYH10
hsa-miR-190a-5p	PPP1R9B
hsa-miR-190a-5p	MAFG
hsa-miR-190a-5p	ATP1B2
hsa-miR-190a-5p	IGFBP4
hsa-miR-190a-5p	CDH2
hsa-miR-190a-5p	PHLPP1
hsa-miR-190a-5p	PHLPP1
hsa-miR-190a-5p	CTDP1
hsa-miR-190a-5p	TCF3
hsa-miR-190a-5p	CACTIN
hsa-miR-190a-5p	KANK2
hsa-miR-190a-5p	NOVA2
hsa-miR-190a-5p	ZC3H4
hsa-miR-190a-5p	NFIX
hsa-miR-190a-5p	PIK3R2
hsa-miR-190a-5p	KLHL26
hsa-miR-190a-5p	HAUS5
hsa-miR-190a-5p	SPHK2
hsa-miR-190a-5p	KLK2
hsa-miR-190a-5p	ERBB4
hsa-miR-190a-5p	ZBTB46
hsa-miR-190a-5p	EPB41L1
hsa-miR-190a-5p	LPIN3
hsa-miR-190a-5p	COL18A1
hsa-miR-190a-5p	COL6A1
hsa-miR-190a-5p	DGCR2
hsa-miR-190a-5p	SUN2
hsa-miR-190a-5p	CYB5R3
hsa-miR-190a-5p	TRIOBP
hsa-miR-190a-5p	GRAMD4
hsa-miR-190a-5p	VHL
hsa-miR-190a-5p	MXD4
hsa-miR-190a-5p	KIAA1211
hsa-miR-190a-5p	SYNPO
hsa-miR-190a-5p	TEAD3
hsa-miR-190a-5p	SYNGAP1
hsa-miR-190a-5p	SEMA3A
hsa-miR-190a-5p	SEMA3A
hsa-miR-190a-5p	FOXP2
hsa-miR-190a-5p	FOXP2
hsa-miR-190a-5p	NRBP2
hsa-miR-190a-5p	SORBS3
hsa-miR-190a-5p	C8orf58
hsa-miR-190a-5p	RHOBTB2
hsa-miR-190a-5p	PI15
hsa-miR-190a-5p	ZNF707
hsa-miR-190a-5p	GOLGA2
hsa-miR-190a-5p	DAB2IP
hsa-miR-190a-5p	IQSEC2
hsa-miR-190a-5p	CCDC120
hsa-miR-218-5p	GPR153
hsa-miR-218-5p	GPR153
hsa-miR-218-5p	ERRFI1
hsa-miR-218-5p	HSPG2
hsa-miR-218-5p	SLC9A1
hsa-miR-218-5p	RIMS3
hsa-miR-218-5p	PMVK
hsa-miR-218-5p	MEF2D
hsa-miR-218-5p	PLEKHA6
hsa-miR-218-5p	PLEKHA6
hsa-miR-218-5p	PLEKHA6
hsa-miR-218-5p	LAMB3
hsa-miR-218-5p	SKI
hsa-miR-218-5p	ARHGEF16
hsa-miR-218-5p	PER3
hsa-miR-218-5p	TINAGL1
hsa-miR-218-5p	KIAA1522
hsa-miR-218-5p	KIAA1522
hsa-miR-218-5p	PTPRF
hsa-miR-218-5p	PTPRF
hsa-miR-218-5p	PTPRF
hsa-miR-218-5p	CELSR2
hsa-miR-218-5p	QSOX1
hsa-miR-218-5p	SOX13
hsa-miR-218-5p	SOX13
hsa-miR-218-5p	IBA57
hsa-miR-218-5p	IBA57
hsa-miR-218-5p	SH3PXD2A
hsa-miR-218-5p	SH3PXD2A
hsa-miR-218-5p	SH3PXD2A
hsa-miR-218-5p	GFRA1
hsa-miR-218-5p	GFRA1
hsa-miR-218-5p	GFRA1
hsa-miR-218-5p	GFRA1
hsa-miR-218-5p	GFRA1
hsa-miR-218-5p	GFRA1
hsa-miR-218-5p	MYPN
hsa-miR-218-5p	ZMIZ1
hsa-miR-218-5p	NUTM2D
hsa-miR-218-5p	KAZALD1
hsa-miR-218-5p	FBXL15
hsa-miR-218-5p	HRAS
hsa-miR-218-5p	CTSD
hsa-miR-218-5p	CTSD
hsa-miR-218-5p	IGF2
hsa-miR-218-5p	IGF2
hsa-miR-218-5p	IGF2
hsa-miR-218-5p	IGF2
hsa-miR-218-5p	IGF2
hsa-miR-218-5p	IGF2
hsa-miR-218-5p	IGF2
hsa-miR-218-5p	IGF2
hsa-miR-218-5p	IGF2
hsa-miR-218-5p	IGF2
hsa-miR-218-5p	IGF2
hsa-miR-218-5p	IGF2
hsa-miR-218-5p	IGF2
hsa-miR-218-5p	IGF2
hsa-miR-218-5p	IGF2
hsa-miR-218-5p	IGF2
hsa-miR-218-5p	IGF2
hsa-miR-218-5p	IGF2
hsa-miR-218-5p	IGF2
hsa-miR-218-5p	IGF2
hsa-miR-218-5p	INS-IGF2
hsa-miR-218-5p	IGF2
hsa-miR-218-5p	IGF2
hsa-miR-218-5p	OSBPL5
hsa-miR-218-5p	TP53I11
hsa-miR-218-5p	TP53I11
hsa-miR-218-5p	SHANK2
hsa-miR-218-5p	SHANK2
hsa-miR-218-5p	GDPD5
hsa-miR-218-5p	MCAM
hsa-miR-218-5p	EPS8L2
hsa-miR-218-5p	PNPLA2
hsa-miR-218-5p	CREB3L1
hsa-miR-218-5p	SLC39A13
hsa-miR-218-5p	DAGLA
hsa-miR-218-5p	DAGLA
hsa-miR-218-5p	TSKU
hsa-miR-218-5p	TSKU
hsa-miR-218-5p	CAPN5
hsa-miR-218-5p	USP35
hsa-miR-218-5p	PHLDB1
hsa-miR-218-5p	ADCY6
hsa-miR-218-5p	ZNF385A
hsa-miR-218-5p	DDX54
hsa-miR-218-5p	TSPAN9
hsa-miR-218-5p	TMEM52B
hsa-miR-218-5p	CNTN1
hsa-miR-218-5p	ASIC1
hsa-miR-218-5p	HOXC10
hsa-miR-218-5p	LRP1
hsa-miR-218-5p	MBD6
hsa-miR-218-5p	MBD6
hsa-miR-218-5p	TRHDE
hsa-miR-218-5p	ULK1
hsa-miR-218-5p	FBRSL1
hsa-miR-218-5p	COL4A1
hsa-miR-218-5p	ITGBL1
hsa-miR-218-5p	COL4A2
hsa-miR-218-5p	JDP2
hsa-miR-218-5p	JDP2
hsa-miR-218-5p	RMDN3
hsa-miR-218-5p	KLHL25
hsa-miR-218-5p	KLHL25
hsa-miR-218-5p	RGMA
hsa-miR-218-5p	PCSK6
hsa-miR-218-5p	PML
hsa-miR-218-5p	PML
hsa-miR-218-5p	PML
hsa-miR-218-5p	UNKL
hsa-miR-218-5p	CLCN7
hsa-miR-218-5p	CASKIN1
hsa-miR-218-5p	ADCY9
hsa-miR-218-5p	ADCY9
hsa-miR-218-5p	ADCY9
hsa-miR-218-5p	ZNF500
hsa-miR-218-5p	XYLT1
hsa-miR-218-5p	TOX3
hsa-miR-218-5p	SPATA2L
hsa-miR-218-5p	DBNDD1
hsa-miR-218-5p	DBNDD1
hsa-miR-218-5p	DBNDD1
hsa-miR-218-5p	DBNDD1
hsa-miR-218-5p	RHOT2
hsa-miR-218-5p	TBC1D24
hsa-miR-218-5p	TBC1D24
hsa-miR-218-5p	NAA60
hsa-miR-218-5p	MGRN1
hsa-miR-218-5p	MGRN1
hsa-miR-218-5p	QPRT
hsa-miR-218-5p	CTF1
hsa-miR-218-5p	HSD3B7
hsa-miR-218-5p	ZNRF1
hsa-miR-218-5p	GSE1
hsa-miR-218-5p	GSE1
hsa-miR-218-5p	GSE1
hsa-miR-218-5p	GSE1
hsa-miR-218-5p	GSE1
hsa-miR-218-5p	CDK10
hsa-miR-218-5p	MNT
hsa-miR-218-5p	MNT
hsa-miR-218-5p	ZBTB4
hsa-miR-218-5p	TOM1L2
hsa-miR-218-5p	TOM1L2
hsa-miR-218-5p	PCGF2
hsa-miR-218-5p	PCGF2
hsa-miR-218-5p	VAT1
hsa-miR-218-5p	VAT1
hsa-miR-218-5p	HOXB6
hsa-miR-218-5p	COL1A1
hsa-miR-218-5p	CASKIN2
hsa-miR-218-5p	MAFG
hsa-miR-218-5p	KIF1C
hsa-miR-218-5p	KDM6B
hsa-miR-218-5p	SHISA6
hsa-miR-218-5p	SHISA6
hsa-miR-218-5p	MPRIP
hsa-miR-218-5p	MPRIP
hsa-miR-218-5p	ANKRD13B
hsa-miR-218-5p	RARA
hsa-miR-218-5p	IGFBP4
hsa-miR-218-5p	FKBP10
hsa-miR-218-5p	G6PC
hsa-miR-218-5p	HEXIM1
hsa-miR-218-5p	SP2
hsa-miR-218-5p	TBX2
hsa-miR-218-5p	ENGASE
hsa-miR-218-5p	LRRC45
hsa-miR-218-5p	KCTD1
hsa-miR-218-5p	CDH2
hsa-miR-218-5p	CDH2
hsa-miR-218-5p	CELF4
hsa-miR-218-5p	FHOD3
hsa-miR-218-5p	C19orf25
hsa-miR-218-5p	MBD3
hsa-miR-218-5p	TCF3
hsa-miR-218-5p	DIRAS1
hsa-miR-218-5p	DIRAS1
hsa-miR-218-5p	SH3GL1
hsa-miR-218-5p	SH3GL1
hsa-miR-218-5p	SEMA6B
hsa-miR-218-5p	PRR22
hsa-miR-218-5p	BRD4
hsa-miR-218-5p	NUMBL
hsa-miR-218-5p	ZNF816-ZNF321P
hsa-miR-218-5p	PPP1R12C
hsa-miR-218-5p	A1BG
hsa-miR-218-5p	SCAMP4
hsa-miR-218-5p	NCLN
hsa-miR-218-5p	NFIC
hsa-miR-218-5p	NFIC
hsa-miR-218-5p	HMG20B
hsa-miR-218-5p	TNFAIP8L1
hsa-miR-218-5p	PDE4A
hsa-miR-218-5p	PDE4A
hsa-miR-218-5p	NFIX
hsa-miR-218-5p	NFIX
hsa-miR-218-5p	NACC1
hsa-miR-218-5p	NACC1
hsa-miR-218-5p	ZSWIM4
hsa-miR-218-5p	CC2D1A
hsa-miR-218-5p	CRTC1
hsa-miR-218-5p	PLEKHG2
hsa-miR-218-5p	PLEKHG2
hsa-miR-218-5p	BCL3
hsa-miR-218-5p	BCL3
hsa-miR-218-5p	MARK4
hsa-miR-218-5p	AP2A1
hsa-miR-218-5p	LENG8
hsa-miR-218-5p	KIF3C
hsa-miR-218-5p	IGFBP5
hsa-miR-218-5p	TNS1
hsa-miR-218-5p	KLHL29
hsa-miR-218-5p	KLHL29
hsa-miR-218-5p	VAX2
hsa-miR-218-5p	TCF7L1
hsa-miR-218-5p	KCNIP3
hsa-miR-218-5p	CENPB
hsa-miR-218-5p	RBCK1
hsa-miR-218-5p	LPIN3
hsa-miR-218-5p	EYA2
hsa-miR-218-5p	ARFGAP1
hsa-miR-218-5p	ARFGAP1
hsa-miR-218-5p	COL18A1
hsa-miR-218-5p	COL18A1
hsa-miR-218-5p	COL18A1
hsa-miR-218-5p	PCNT
hsa-miR-218-5p	DGCR2
hsa-miR-218-5p	PPM1F
hsa-miR-218-5p	MYH9
hsa-miR-218-5p	CBX7
hsa-miR-218-5p	CBX7
hsa-miR-218-5p	PDGFB
hsa-miR-218-5p	CYB5R3
hsa-miR-218-5p	MAPK11
hsa-miR-218-5p	HIC2
hsa-miR-218-5p	PLXND1
hsa-miR-218-5p	PLXND1
hsa-miR-218-5p	CAMK2N2
hsa-miR-218-5p	ZBTB47
hsa-miR-218-5p	PLXNA1
hsa-miR-218-5p	TMEM129
hsa-miR-218-5p	PIGY
hsa-miR-218-5p	SFRP2
hsa-miR-218-5p	NAT8L
hsa-miR-218-5p	CTNND2
hsa-miR-218-5p	CCNO
hsa-miR-218-5p	PDGFRB
hsa-miR-218-5p	SH3PXD2B
hsa-miR-218-5p	DBN1
hsa-miR-218-5p	PDLIM7
hsa-miR-218-5p	PCDHA2
hsa-miR-218-5p	PCDHA1
hsa-miR-218-5p	PCDHA13
hsa-miR-218-5p	PCDHA11
hsa-miR-218-5p	PCDHA12
hsa-miR-218-5p	PCDHA3
hsa-miR-218-5p	SYNPO
hsa-miR-218-5p	TEAD3
hsa-miR-218-5p	MDGA1
hsa-miR-218-5p	C6orf132
hsa-miR-218-5p	C6orf132
hsa-miR-218-5p	ENPP5
hsa-miR-218-5p	EPHA7
hsa-miR-218-5p	EPHA7
hsa-miR-218-5p	EPHA7
hsa-miR-218-5p	FOXP4
hsa-miR-218-5p	TPD52L1
hsa-miR-218-5p	TMEM184A
hsa-miR-218-5p	GIGYF1
hsa-miR-218-5p	GET4
hsa-miR-218-5p	IQCE
hsa-miR-218-5p	TTYH3
hsa-miR-218-5p	FOXK1
hsa-miR-218-5p	FOXK1
hsa-miR-218-5p	ZMIZ2
hsa-miR-218-5p	ZMIZ2
hsa-miR-218-5p	ADCY1
hsa-miR-218-5p	CLIP2
hsa-miR-218-5p	SRRM3
hsa-miR-218-5p	UPK3B
hsa-miR-218-5p	FOXP2
hsa-miR-218-5p	FAM83H
hsa-miR-218-5p	CPSF1
hsa-miR-218-5p	FAM160B2
hsa-miR-218-5p	SCARA3
hsa-miR-218-5p	NECAB1
hsa-miR-218-5p	ZFP41
hsa-miR-218-5p	TIGD5
hsa-miR-218-5p	TIGD5
hsa-miR-218-5p	SHB
hsa-miR-218-5p	SHC3
hsa-miR-218-5p	ROR2
hsa-miR-218-5p	FAM129B
hsa-miR-218-5p	FAM102A
hsa-miR-218-5p	NSMF
hsa-miR-218-5p	TBC1D13
hsa-miR-218-5p	TBC1D13
hsa-miR-218-5p	COL5A1
hsa-miR-218-5p	PPP1R26
hsa-miR-218-5p	PPP1R26
hsa-miR-218-5p	EGFL7
hsa-miR-218-5p	NDOR1
hsa-miR-218-5p	NDOR1
hsa-miR-218-5p	MAP7D2
hsa-miR-218-5p	TREX2
hsa-miR-218-5p	HAUS7
hsa-miR-218-5p	HCFC1
hsa-miR-218-5p	CCDC120
hsa-miR-218-5p	CCDC22
hsa-miR-296-5p	SDF4
hsa-miR-296-5p	ACAP3
hsa-miR-296-5p	DVL1
hsa-miR-296-5p	PLEKHG5
hsa-miR-296-5p	CASZ1
hsa-miR-296-5p	ALDH4A1
hsa-miR-296-5p	HSPG2
hsa-miR-296-5p	HSPG2
hsa-miR-296-5p	ID3
hsa-miR-296-5p	SLC9A1
hsa-miR-296-5p	SLC9A1
hsa-miR-296-5p	AHDC1
hsa-miR-296-5p	FHL3
hsa-miR-296-5p	FHL3
hsa-miR-296-5p	RIMS3
hsa-miR-296-5p	RIMS3
hsa-miR-296-5p	CITED4
hsa-miR-296-5p	CITED4
hsa-miR-296-5p	MEF2D
hsa-miR-296-5p	MEF2D
hsa-miR-296-5p	MEF2D
hsa-miR-296-5p	ITPKB
hsa-miR-296-5p	SH3BP5L
hsa-miR-296-5p	SH3BP5L
hsa-miR-296-5p	PLEKHN1
hsa-miR-296-5p	AGRN
hsa-miR-296-5p	AGRN
hsa-miR-296-5p	TMEM201
hsa-miR-296-5p	TMEM201
hsa-miR-296-5p	FBLIM1
hsa-miR-296-5p	FBLIM1
hsa-miR-296-5p	NBL1
hsa-miR-296-5p	SESN2
hsa-miR-296-5p	KIAA1522
hsa-miR-296-5p	KIAA1522
hsa-miR-296-5p	MAP7D1
hsa-miR-296-5p	SH3D21
hsa-miR-296-5p	SH3D21
hsa-miR-296-5p	PTPRF
hsa-miR-296-5p	CSF1
hsa-miR-296-5p	KCNC4
hsa-miR-296-5p	KCNC4
hsa-miR-296-5p	QSOX1
hsa-miR-296-5p	QSOX1
hsa-miR-296-5p	QSOX1
hsa-miR-296-5p	OBSCN
hsa-miR-296-5p	RNF187
hsa-miR-296-5p	RNF187
hsa-miR-296-5p	ZCCHC24
hsa-miR-296-5p	SH3PXD2A
hsa-miR-296-5p	SH3PXD2A
hsa-miR-296-5p	ZMIZ1
hsa-miR-296-5p	ZMIZ1
hsa-miR-296-5p	ZMIZ1
hsa-miR-296-5p	ZMIZ1
hsa-miR-296-5p	KAZALD1
hsa-miR-296-5p	PWWP2B
hsa-miR-296-5p	KNDC1
hsa-miR-296-5p	RNH1
hsa-miR-296-5p	HRAS
hsa-miR-296-5p	SLC25A22
hsa-miR-296-5p	SLC25A22
hsa-miR-296-5p	SLC25A22
hsa-miR-296-5p	DUSP8
hsa-miR-296-5p	DUSP8
hsa-miR-296-5p	IFITM10
hsa-miR-296-5p	IFITM10
hsa-miR-296-5p	CTSD
hsa-miR-296-5p	CTSD
hsa-miR-296-5p	CTSD
hsa-miR-296-5p	CTSD
hsa-miR-296-5p	IGF2
hsa-miR-296-5p	IGF2
hsa-miR-296-5p	IGF2
hsa-miR-296-5p	IGF2
hsa-miR-296-5p	OSBPL5
hsa-miR-296-5p	ST5
hsa-miR-296-5p	TP53I11
hsa-miR-296-5p	TP53I11
hsa-miR-296-5p	TP53I11
hsa-miR-296-5p	TP53I11
hsa-miR-296-5p	TP53I11
hsa-miR-296-5p	TP53I11
hsa-miR-296-5p	TP53I11
hsa-miR-296-5p	TP53I11
hsa-miR-296-5p	PACSIN3
hsa-miR-296-5p	VWCE
hsa-miR-296-5p	SYT7
hsa-miR-296-5p	RAB3IL1
hsa-miR-296-5p	B3GAT3
hsa-miR-296-5p	EHD1
hsa-miR-296-5p	EHD1
hsa-miR-296-5p	EHD1
hsa-miR-296-5p	EHD1
hsa-miR-296-5p	ATG2A
hsa-miR-296-5p	ATG2A
hsa-miR-296-5p	LTBP3
hsa-miR-296-5p	MAP3K11
hsa-miR-296-5p	MAP3K11
hsa-miR-296-5p	EFEMP2
hsa-miR-296-5p	EFEMP2
hsa-miR-296-5p	NUMA1
hsa-miR-296-5p	NUMA1
hsa-miR-296-5p	GDPD5
hsa-miR-296-5p	BCL9L
hsa-miR-296-5p	BCL9L
hsa-miR-296-5p	MCAM
hsa-miR-296-5p	MCAM
hsa-miR-296-5p	EPS8L2
hsa-miR-296-5p	PNPLA2
hsa-miR-296-5p	SLC39A13
hsa-miR-296-5p	DAGLA
hsa-miR-296-5p	DAGLA
hsa-miR-296-5p	FADS2
hsa-miR-296-5p	FADS2
hsa-miR-296-5p	FADS2
hsa-miR-296-5p	FADS2
hsa-miR-296-5p	FADS2
hsa-miR-296-5p	PLCB3
hsa-miR-296-5p	SIPA1
hsa-miR-296-5p	CCDC85B
hsa-miR-296-5p	KLC2
hsa-miR-296-5p	KLC2
hsa-miR-296-5p	LRFN4
hsa-miR-296-5p	ALDH3B1
hsa-miR-296-5p	ALDH3B1
hsa-miR-296-5p	ARHGEF17
hsa-miR-296-5p	SERPINH1
hsa-miR-296-5p	TSKU
hsa-miR-296-5p	CAPN5
hsa-miR-296-5p	PHLDB1
hsa-miR-296-5p	HDAC7
hsa-miR-296-5p	ADCY6
hsa-miR-296-5p	KMT2D
hsa-miR-296-5p	KMT2D
hsa-miR-296-5p	KMT2D
hsa-miR-296-5p	KMT2D
hsa-miR-296-5p	KMT2D
hsa-miR-296-5p	KMT2D
hsa-miR-296-5p	ZNF385A
hsa-miR-296-5p	TMEM119
hsa-miR-296-5p	TMEM119
hsa-miR-296-5p	FAM109A
hsa-miR-296-5p	FAM109A
hsa-miR-296-5p	DDX54
hsa-miR-296-5p	DDX54
hsa-miR-296-5p	CIT
hsa-miR-296-5p	MSI1
hsa-miR-296-5p	MSI1
hsa-miR-296-5p	GOLGA3
hsa-miR-296-5p	GOLGA3
hsa-miR-296-5p	TSPAN9
hsa-miR-296-5p	TSPAN9
hsa-miR-296-5p	PTMS
hsa-miR-296-5p	CACNB3
hsa-miR-296-5p	HOXC8
hsa-miR-296-5p	PLBD2
hsa-miR-296-5p	SETD1B
hsa-miR-296-5p	SETD1B
hsa-miR-296-5p	ULK1
hsa-miR-296-5p	ULK1
hsa-miR-296-5p	ULK1
hsa-miR-296-5p	ULK1
hsa-miR-296-5p	PDX1
hsa-miR-296-5p	COL4A2
hsa-miR-296-5p	ZNF219
hsa-miR-296-5p	ZNF219
hsa-miR-296-5p	AJUBA
hsa-miR-296-5p	ZFHX2
hsa-miR-296-5p	ZFHX2
hsa-miR-296-5p	LTBP2
hsa-miR-296-5p	IRF2BPL
hsa-miR-296-5p	SYNE3
hsa-miR-296-5p	XRCC3
hsa-miR-296-5p	BRF1
hsa-miR-296-5p	MMP14
hsa-miR-296-5p	NYNRIN
hsa-miR-296-5p	AP4S1
hsa-miR-296-5p	JDP2
hsa-miR-296-5p	JDP2
hsa-miR-296-5p	JDP2
hsa-miR-296-5p	VASH1
hsa-miR-296-5p	VASH1
hsa-miR-296-5p	CEP170B
hsa-miR-296-5p	PACS2
hsa-miR-296-5p	CSPG4
hsa-miR-296-5p	CSPG4
hsa-miR-296-5p	CSPG4
hsa-miR-296-5p	CSPG4
hsa-miR-296-5p	RGMA
hsa-miR-296-5p	RGMA
hsa-miR-296-5p	GCHFR
hsa-miR-296-5p	CD276
hsa-miR-296-5p	CD276
hsa-miR-296-5p	PML
hsa-miR-296-5p	C15orf39
hsa-miR-296-5p	ALPK3
hsa-miR-296-5p	TMEM8A
hsa-miR-296-5p	TMEM8A
hsa-miR-296-5p	RPUSD1
hsa-miR-296-5p	RPUSD1
hsa-miR-296-5p	RPUSD1
hsa-miR-296-5p	RPUSD1
hsa-miR-296-5p	ZNF598
hsa-miR-296-5p	CASKIN1
hsa-miR-296-5p	PRSS22
hsa-miR-296-5p	PKMYT1
hsa-miR-296-5p	XYLT1
hsa-miR-296-5p	ZNF768
hsa-miR-296-5p	C16orf58
hsa-miR-296-5p	KIFC3
hsa-miR-296-5p	FHOD1
hsa-miR-296-5p	ZDHHC1
hsa-miR-296-5p	MTSS1L
hsa-miR-296-5p	MTSS1L
hsa-miR-296-5p	MTSS1L
hsa-miR-296-5p	BCAR1
hsa-miR-296-5p	MVD
hsa-miR-296-5p	ANKRD11
hsa-miR-296-5p	ANKRD11
hsa-miR-296-5p	ANKRD11
hsa-miR-296-5p	ANKRD11
hsa-miR-296-5p	ANKRD11
hsa-miR-296-5p	ANKRD11
hsa-miR-296-5p	ANKRD11
hsa-miR-296-5p	ANKRD11
hsa-miR-296-5p	ANKRD11
hsa-miR-296-5p	ANKRD11
hsa-miR-296-5p	SPATA2L
hsa-miR-296-5p	SPATA2L
hsa-miR-296-5p	DBNDD1
hsa-miR-296-5p	RAB11FIP3
hsa-miR-296-5p	PIGQ
hsa-miR-296-5p	RAB40C
hsa-miR-296-5p	RAB40C
hsa-miR-296-5p	METRN
hsa-miR-296-5p	FAM173A
hsa-miR-296-5p	MAPK8IP3
hsa-miR-296-5p	NUBP2
hsa-miR-296-5p	TBC1D24
hsa-miR-296-5p	TBC1D24
hsa-miR-296-5p	TNFRSF12A
hsa-miR-296-5p	ZNF205
hsa-miR-296-5p	NAA60
hsa-miR-296-5p	NAA60
hsa-miR-296-5p	GLIS2
hsa-miR-296-5p	GLIS2
hsa-miR-296-5p	GLIS2
hsa-miR-296-5p	GLIS2
hsa-miR-296-5p	GLIS2
hsa-miR-296-5p	VASN
hsa-miR-296-5p	MGRN1
hsa-miR-296-5p	SBK1
hsa-miR-296-5p	SBK1
hsa-miR-296-5p	SPNS1
hsa-miR-296-5p	PAGR1
hsa-miR-296-5p	FBRS
hsa-miR-296-5p	FBRS
hsa-miR-296-5p	FBRS
hsa-miR-296-5p	FBRS
hsa-miR-296-5p	FBRS
hsa-miR-296-5p	FBRS
hsa-miR-296-5p	FBRS
hsa-miR-296-5p	FBRS
hsa-miR-296-5p	FBXL19
hsa-miR-296-5p	SETD1A
hsa-miR-296-5p	ARMC5
hsa-miR-296-5p	ARMC5
hsa-miR-296-5p	MMP15
hsa-miR-296-5p	MMP15
hsa-miR-296-5p	ZNRF1
hsa-miR-296-5p	ZNF469
hsa-miR-296-5p	ZNF469
hsa-miR-296-5p	ZNF469
hsa-miR-296-5p	CDK10
hsa-miR-296-5p	RPH3AL
hsa-miR-296-5p	SCARF1
hsa-miR-296-5p	SCARF1
hsa-miR-296-5p	MNT
hsa-miR-296-5p	CLUH
hsa-miR-296-5p	CLUH
hsa-miR-296-5p	CLUH
hsa-miR-296-5p	CLUH
hsa-miR-296-5p	TAX1BP3
hsa-miR-296-5p	PITPNM3
hsa-miR-296-5p	PITPNM3
hsa-miR-296-5p	PLSCR3
hsa-miR-296-5p	PLSCR3
hsa-miR-296-5p	ZBTB4
hsa-miR-296-5p	ZBTB4
hsa-miR-296-5p	ZBTB4
hsa-miR-296-5p	ZBTB4
hsa-miR-296-5p	MYH10
hsa-miR-296-5p	MYH10
hsa-miR-296-5p	SREBF1
hsa-miR-296-5p	SREBF1
hsa-miR-296-5p	TOM1L2
hsa-miR-296-5p	TOM1L2
hsa-miR-296-5p	TOM1L2
hsa-miR-296-5p	MYO18A
hsa-miR-296-5p	PCGF2
hsa-miR-296-5p	PCGF2
hsa-miR-296-5p	CACNB1
hsa-miR-296-5p	STAC2
hsa-miR-296-5p	PGAP3
hsa-miR-296-5p	VAT1
hsa-miR-296-5p	PLCD3
hsa-miR-296-5p	PLCD3
hsa-miR-296-5p	CUEDC1
hsa-miR-296-5p	CUEDC1
hsa-miR-296-5p	CUEDC1
hsa-miR-296-5p	CASKIN2
hsa-miR-296-5p	CASKIN2
hsa-miR-296-5p	ARHGDIA
hsa-miR-296-5p	MAFG
hsa-miR-296-5p	MAFG
hsa-miR-296-5p	MAFG
hsa-miR-296-5p	RFNG
hsa-miR-296-5p	FASN
hsa-miR-296-5p	FASN
hsa-miR-296-5p	CCDC57
hsa-miR-296-5p	CCDC57
hsa-miR-296-5p	HIC1
hsa-miR-296-5p	HIC1
hsa-miR-296-5p	KIF1C
hsa-miR-296-5p	KIF1C
hsa-miR-296-5p	NLGN2
hsa-miR-296-5p	KDM6B
hsa-miR-296-5p	KDM6B
hsa-miR-296-5p	MPRIP
hsa-miR-296-5p	LLGL1
hsa-miR-296-5p	KCNJ12
hsa-miR-296-5p	ANKRD13B
hsa-miR-296-5p	ANKRD13B
hsa-miR-296-5p	RASL10B
hsa-miR-296-5p	ERBB2
hsa-miR-296-5p	ERBB2
hsa-miR-296-5p	ERBB2
hsa-miR-296-5p	RARA
hsa-miR-296-5p	RARA
hsa-miR-296-5p	RARA
hsa-miR-296-5p	RARA
hsa-miR-296-5p	RARA
hsa-miR-296-5p	RARA
hsa-miR-296-5p	RARA
hsa-miR-296-5p	ADAM11
hsa-miR-296-5p	TBKBP1
hsa-miR-296-5p	TBKBP1
hsa-miR-296-5p	XYLT2
hsa-miR-296-5p	TBX2
hsa-miR-296-5p	TBX2
hsa-miR-296-5p	MRC2
hsa-miR-296-5p	MRC2
hsa-miR-296-5p	MRC2
hsa-miR-296-5p	MRC2
hsa-miR-296-5p	MRC2
hsa-miR-296-5p	CDR2L
hsa-miR-296-5p	2022-09-09
hsa-miR-296-5p	2022-09-09
hsa-miR-296-5p	SLC25A10
hsa-miR-296-5p	CTIF
hsa-miR-296-5p	MIER2
hsa-miR-296-5p	TMEM259
hsa-miR-296-5p	TMEM259
hsa-miR-296-5p	TMEM259
hsa-miR-296-5p	POLR2E
hsa-miR-296-5p	POLR2E
hsa-miR-296-5p	SBNO2
hsa-miR-296-5p	C19orf25
hsa-miR-296-5p	C19orf25
hsa-miR-296-5p	C19orf25
hsa-miR-296-5p	C19orf25
hsa-miR-296-5p	C19orf25
hsa-miR-296-5p	MBD3
hsa-miR-296-5p	MBD3
hsa-miR-296-5p	TCF3
hsa-miR-296-5p	KLF16
hsa-miR-296-5p	KLF16
hsa-miR-296-5p	KLF16
hsa-miR-296-5p	KLF16
hsa-miR-296-5p	BTBD2
hsa-miR-296-5p	BTBD2
hsa-miR-296-5p	BTBD2
hsa-miR-296-5p	BTBD2
hsa-miR-296-5p	DIRAS1
hsa-miR-296-5p	DIRAS1
hsa-miR-296-5p	PIP5K1C
hsa-miR-296-5p	PIP5K1C
hsa-miR-296-5p	PIP5K1C
hsa-miR-296-5p	PIP5K1C
hsa-miR-296-5p	PIP5K1C
hsa-miR-296-5p	PIP5K1C
hsa-miR-296-5p	ZBTB7A
hsa-miR-296-5p	ZBTB7A
hsa-miR-296-5p	SH3GL1
hsa-miR-296-5p	SH3GL1
hsa-miR-296-5p	SH3GL1
hsa-miR-296-5p	SH3GL1
hsa-miR-296-5p	SEMA6B
hsa-miR-296-5p	SEMA6B
hsa-miR-296-5p	SEMA6B
hsa-miR-296-5p	MLLT1
hsa-miR-296-5p	MLLT1
hsa-miR-296-5p	SLC25A23
hsa-miR-296-5p	SLC25A23
hsa-miR-296-5p	CTXN1
hsa-miR-296-5p	CTXN1
hsa-miR-296-5p	OLFM2
hsa-miR-296-5p	RAVER1
hsa-miR-296-5p	RAVER1
hsa-miR-296-5p	RAVER1
hsa-miR-296-5p	RAVER1
hsa-miR-296-5p	DOCK6
hsa-miR-296-5p	RFX1
hsa-miR-296-5p	RFX1
hsa-miR-296-5p	NOTCH3
hsa-miR-296-5p	NOTCH3
hsa-miR-296-5p	BRD4
hsa-miR-296-5p	WIZ
hsa-miR-296-5p	CHERP
hsa-miR-296-5p	ANO8
hsa-miR-296-5p	FKBP8
hsa-miR-296-5p	HOMER3
hsa-miR-296-5p	TMEM161A
hsa-miR-296-5p	TMEM161A
hsa-miR-296-5p	DPF1
hsa-miR-296-5p	DYRK1B
hsa-miR-296-5p	DYRK1B
hsa-miR-296-5p	DYRK1B
hsa-miR-296-5p	DYRK1B
hsa-miR-296-5p	DYRK1B
hsa-miR-296-5p	PRX
hsa-miR-296-5p	NUMBL
hsa-miR-296-5p	NUMBL
hsa-miR-296-5p	TGFB1
hsa-miR-296-5p	RABAC1
hsa-miR-296-5p	FBXO46
hsa-miR-296-5p	SIX5
hsa-miR-296-5p	SIX5
hsa-miR-296-5p	DMPK
hsa-miR-296-5p	DMWD
hsa-miR-296-5p	DMWD
hsa-miR-296-5p	CCDC8
hsa-miR-296-5p	ZC3H4
hsa-miR-296-5p	BBC3
hsa-miR-296-5p	BBC3
hsa-miR-296-5p	HAS1
hsa-miR-296-5p	SLC27A5
hsa-miR-296-5p	PALM
hsa-miR-296-5p	ARID3A
hsa-miR-296-5p	ARID3A
hsa-miR-296-5p	ARID3A
hsa-miR-296-5p	ARID3A
hsa-miR-296-5p	ARID3A
hsa-miR-296-5p	WDR18
hsa-miR-296-5p	MIDN
hsa-miR-296-5p	C19orf24
hsa-miR-296-5p	MUM1
hsa-miR-296-5p	SCAMP4
hsa-miR-296-5p	CSNK1G2
hsa-miR-296-5p	SPPL2B
hsa-miR-296-5p	GNA11
hsa-miR-296-5p	GNA11
hsa-miR-296-5p	GNA11
hsa-miR-296-5p	NCLN
hsa-miR-296-5p	NCLN
hsa-miR-296-5p	NCLN
hsa-miR-296-5p	NCLN
hsa-miR-296-5p	NFIC
hsa-miR-296-5p	NFIC
hsa-miR-296-5p	NFIC
hsa-miR-296-5p	NFIC
hsa-miR-296-5p	NFIC
hsa-miR-296-5p	NFIC
hsa-miR-296-5p	NFIC
hsa-miR-296-5p	NFIC
hsa-miR-296-5p	TNFAIP8L1
hsa-miR-296-5p	KDM4B
hsa-miR-296-5p	LRRC8E
hsa-miR-296-5p	MAP2K7
hsa-miR-296-5p	MAP2K7
hsa-miR-296-5p	MAP2K7
hsa-miR-296-5p	CERS4
hsa-miR-296-5p	PPAN
hsa-miR-296-5p	P2RY11
hsa-miR-296-5p	P2RY11
hsa-miR-296-5p	PDE4A
hsa-miR-296-5p	PDE4A
hsa-miR-296-5p	SMARCA4
hsa-miR-296-5p	PRKCSH
hsa-miR-296-5p	PRKCSH
hsa-miR-296-5p	NFIX
hsa-miR-296-5p	NFIX
hsa-miR-296-5p	NACC1
hsa-miR-296-5p	NACC1
hsa-miR-296-5p	NACC1
hsa-miR-296-5p	NACC1
hsa-miR-296-5p	ZSWIM4
hsa-miR-296-5p	CC2D1A
hsa-miR-296-5p	CC2D1A
hsa-miR-296-5p	SYDE1
hsa-miR-296-5p	SYDE1
hsa-miR-296-5p	SIN3B
hsa-miR-296-5p	SIN3B
hsa-miR-296-5p	SIN3B
hsa-miR-296-5p	SLC27A1
hsa-miR-296-5p	PIK3R2
hsa-miR-296-5p	PIK3R2
hsa-miR-296-5p	PGPEP1
hsa-miR-296-5p	SSBP4
hsa-miR-296-5p	WTIP
hsa-miR-296-5p	WTIP
hsa-miR-296-5p	SCN1B
hsa-miR-296-5p	SCN1B
hsa-miR-296-5p	HPN
hsa-miR-296-5p	KMT2B
hsa-miR-296-5p	KMT2B
hsa-miR-296-5p	KMT2B
hsa-miR-296-5p	KMT2B
hsa-miR-296-5p	KMT2B
hsa-miR-296-5p	KMT2B
hsa-miR-296-5p	KMT2B
hsa-miR-296-5p	KMT2B
hsa-miR-296-5p	KMT2B
hsa-miR-296-5p	ARHGAP33
hsa-miR-296-5p	SIPA1L3
hsa-miR-296-5p	PAK4
hsa-miR-296-5p	SAMD4B
hsa-miR-296-5p	PLD3
hsa-miR-296-5p	PLD3
hsa-miR-296-5p	SPTBN4
hsa-miR-296-5p	LTBP4
hsa-miR-296-5p	LTBP4
hsa-miR-296-5p	CCDC97
hsa-miR-296-5p	CCDC97
hsa-miR-296-5p	CCDC97
hsa-miR-296-5p	ARHGEF1
hsa-miR-296-5p	MEGF8
hsa-miR-296-5p	MEGF8
hsa-miR-296-5p	MEGF8
hsa-miR-296-5p	MEGF8
hsa-miR-296-5p	BCL3
hsa-miR-296-5p	EHD2
hsa-miR-296-5p	SPHK2
hsa-miR-296-5p	SPHK2
hsa-miR-296-5p	PTOV1
hsa-miR-296-5p	CACNG8
hsa-miR-296-5p	EPN1
hsa-miR-296-5p	EPN1
hsa-miR-296-5p	EPN1
hsa-miR-296-5p	EPN1
hsa-miR-296-5p	EPN1
hsa-miR-296-5p	EPN1
hsa-miR-296-5p	CYP26B1
hsa-miR-296-5p	BIN1
hsa-miR-296-5p	IGFBP5
hsa-miR-296-5p	IGFBP5
hsa-miR-296-5p	TNS1
hsa-miR-296-5p	TNS1
hsa-miR-296-5p	TNS1
hsa-miR-296-5p	CHPF
hsa-miR-296-5p	OBSL1
hsa-miR-296-5p	GPC1
hsa-miR-296-5p	GPC1
hsa-miR-296-5p	RNPEPL1
hsa-miR-296-5p	RNPEPL1
hsa-miR-296-5p	BOK
hsa-miR-296-5p	C20orf27
hsa-miR-296-5p	CENPB
hsa-miR-296-5p	CENPB
hsa-miR-296-5p	CENPB
hsa-miR-296-5p	CENPB
hsa-miR-296-5p	ADRA1D
hsa-miR-296-5p	NECAB3
hsa-miR-296-5p	SOGA1
hsa-miR-296-5p	SOGA1
hsa-miR-296-5p	SOGA1
hsa-miR-296-5p	SOGA1
hsa-miR-296-5p	SOGA1
hsa-miR-296-5p	SOGA1
hsa-miR-296-5p	SOGA1
hsa-miR-296-5p	SOGA1
hsa-miR-296-5p	RIMS4
hsa-miR-296-5p	STMN3
hsa-miR-296-5p	ARFRP1
hsa-miR-296-5p	ARFRP1
hsa-miR-296-5p	ARFRP1
hsa-miR-296-5p	ARFRP1
hsa-miR-296-5p	ARFRP1
hsa-miR-296-5p	ZNF512B
hsa-miR-296-5p	ZNF512B
hsa-miR-296-5p	ZNF512B
hsa-miR-296-5p	ZNF512B
hsa-miR-296-5p	ZNF512B
hsa-miR-296-5p	ZNF512B
hsa-miR-296-5p	ZNF512B
hsa-miR-296-5p	ZNF512B
hsa-miR-296-5p	ZNF512B
hsa-miR-296-5p	ZNF512B
hsa-miR-296-5p	ZNF512B
hsa-miR-296-5p	SOX18
hsa-miR-296-5p	SOX12
hsa-miR-296-5p	SOX12
hsa-miR-296-5p	SOX12
hsa-miR-296-5p	NRSN2
hsa-miR-296-5p	SNPH
hsa-miR-296-5p	SNPH
hsa-miR-296-5p	EPB41L1
hsa-miR-296-5p	DLGAP4
hsa-miR-296-5p	DLGAP4
hsa-miR-296-5p	SLC12A5
hsa-miR-296-5p	SLC17A9
hsa-miR-296-5p	ARFGAP1
hsa-miR-296-5p	ARFGAP1
hsa-miR-296-5p	ARFGAP1
hsa-miR-296-5p	ARFGAP1
hsa-miR-296-5p	SLC2A4RG
hsa-miR-296-5p	SLC2A4RG
hsa-miR-296-5p	SLC2A4RG
hsa-miR-296-5p	SPATC1L
hsa-miR-296-5p	COL6A1
hsa-miR-296-5p	COL6A1
hsa-miR-296-5p	COL6A1
hsa-miR-296-5p	COL6A2
hsa-miR-296-5p	COL6A2
hsa-miR-296-5p	DGCR2
hsa-miR-296-5p	ARVCF
hsa-miR-296-5p	PPM1F
hsa-miR-296-5p	PPM1F
hsa-miR-296-5p	PPM1F
hsa-miR-296-5p	MYH9
hsa-miR-296-5p	MYH9
hsa-miR-296-5p	MYH9
hsa-miR-296-5p	CARD10
hsa-miR-296-5p	CARD10
hsa-miR-296-5p	SUN2
hsa-miR-296-5p	SUN2
hsa-miR-296-5p	CBX6
hsa-miR-296-5p	CBX6
hsa-miR-296-5p	CBX6
hsa-miR-296-5p	CBX6
hsa-miR-296-5p	CBX6
hsa-miR-296-5p	CBX6
hsa-miR-296-5p	CBX6
hsa-miR-296-5p	CBX6
hsa-miR-296-5p	CBX6
hsa-miR-296-5p	CBX6
hsa-miR-296-5p	CBX6
hsa-miR-296-5p	CBX6
hsa-miR-296-5p	CBX6
hsa-miR-296-5p	CBX7
hsa-miR-296-5p	CBX7
hsa-miR-296-5p	CYB5R3
hsa-miR-296-5p	CYB5R3
hsa-miR-296-5p	CYB5R3
hsa-miR-296-5p	CYB5R3
hsa-miR-296-5p	MAPK11
hsa-miR-296-5p	PLXNB2
hsa-miR-296-5p	PLXNB2
hsa-miR-296-5p	PLXNB2
hsa-miR-296-5p	TBX1
hsa-miR-296-5p	ZDHHC8
hsa-miR-296-5p	ZDHHC8
hsa-miR-296-5p	ZDHHC8
hsa-miR-296-5p	HIC2
hsa-miR-296-5p	HIC2
hsa-miR-296-5p	HIC2
hsa-miR-296-5p	HIC2
hsa-miR-296-5p	SUSD2
hsa-miR-296-5p	SUSD2
hsa-miR-296-5p	SUSD2
hsa-miR-296-5p	GAS2L1
hsa-miR-296-5p	GAS2L1
hsa-miR-296-5p	GAS2L1
hsa-miR-296-5p	GAS2L1
hsa-miR-296-5p	SLC35E4
hsa-miR-296-5p	CDC42EP1
hsa-miR-296-5p	SYNGR1
hsa-miR-296-5p	ZC3H7B
hsa-miR-296-5p	TEF
hsa-miR-296-5p	TEF
hsa-miR-296-5p	GRAMD4
hsa-miR-296-5p	MAPK8IP2
hsa-miR-296-5p	MAPK8IP2
hsa-miR-296-5p	MAPK8IP2
hsa-miR-296-5p	SHANK3
hsa-miR-296-5p	LAMB2
hsa-miR-296-5p	PCBP4
hsa-miR-296-5p	DUSP7
hsa-miR-296-5p	DUSP7
hsa-miR-296-5p	DUSP7
hsa-miR-296-5p	PLXND1
hsa-miR-296-5p	DZIP1L
hsa-miR-296-5p	TNK2
hsa-miR-296-5p	IL17RC
hsa-miR-296-5p	IL17RC
hsa-miR-296-5p	CAND2
hsa-miR-296-5p	CAND2
hsa-miR-296-5p	ZBTB47
hsa-miR-296-5p	GLYCTK
hsa-miR-296-5p	GLYCTK
hsa-miR-296-5p	NISCH
hsa-miR-296-5p	CHCHD6
hsa-miR-296-5p	PLXNA1
hsa-miR-296-5p	PLXNA1
hsa-miR-296-5p	PLXNA1
hsa-miR-296-5p	PLXNA1
hsa-miR-296-5p	PLXNA1
hsa-miR-296-5p	PLXNA1
hsa-miR-296-5p	FAM43A
hsa-miR-296-5p	GAK
hsa-miR-296-5p	DGKQ
hsa-miR-296-5p	SLC26A1
hsa-miR-296-5p	SPON2
hsa-miR-296-5p	CTBP1
hsa-miR-296-5p	MXD4
hsa-miR-296-5p	MXD4
hsa-miR-296-5p	MXD4
hsa-miR-296-5p	MFSD10
hsa-miR-296-5p	MFSD10
hsa-miR-296-5p	FGFRL1
hsa-miR-296-5p	EVC
hsa-miR-296-5p	SH3TC1
hsa-miR-296-5p	SH3TC1
hsa-miR-296-5p	SH3TC1
hsa-miR-296-5p	SH3TC1
hsa-miR-296-5p	PITX1
hsa-miR-296-5p	SH3PXD2B
hsa-miR-296-5p	RNF44
hsa-miR-296-5p	RNF44
hsa-miR-296-5p	RNF44
hsa-miR-296-5p	RNF44
hsa-miR-296-5p	RNF44
hsa-miR-296-5p	RNF44
hsa-miR-296-5p	DBN1
hsa-miR-296-5p	DBN1
hsa-miR-296-5p	FAM193B
hsa-miR-296-5p	FAM193B
hsa-miR-296-5p	FAM193B
hsa-miR-296-5p	TBC1D9B
hsa-miR-296-5p	CXXC5
hsa-miR-296-5p	CXXC5
hsa-miR-296-5p	PCDHGC3
hsa-miR-296-5p	PCDHGA7
hsa-miR-296-5p	PCDHGB4
hsa-miR-296-5p	SYNPO
hsa-miR-296-5p	FGFR4
hsa-miR-296-5p	FAM50B
hsa-miR-296-5p	DDR1
hsa-miR-296-5p	DDR1
hsa-miR-296-5p	DDR1
hsa-miR-296-5p	DDR1
hsa-miR-296-5p	DDR1
hsa-miR-296-5p	DDR1
hsa-miR-296-5p	DDR1
hsa-miR-296-5p	PRRC2A
hsa-miR-296-5p	FOXP4
hsa-miR-296-5p	FOXP4
hsa-miR-296-5p	FOXP4
hsa-miR-296-5p	FOXP4
hsa-miR-296-5p	FOXP4
hsa-miR-296-5p	FOXP4
hsa-miR-296-5p	PTK7
hsa-miR-296-5p	PTK7
hsa-miR-296-5p	PTK7
hsa-miR-296-5p	C7orf50
hsa-miR-296-5p	TMEM184A
hsa-miR-296-5p	TMEM184A
hsa-miR-296-5p	TMEM184A
hsa-miR-296-5p	TMEM184A
hsa-miR-296-5p	TNRC18
hsa-miR-296-5p	TNRC18
hsa-miR-296-5p	TNRC18
hsa-miR-296-5p	TNRC18
hsa-miR-296-5p	TNRC18
hsa-miR-296-5p	TNRC18
hsa-miR-296-5p	TNRC18
hsa-miR-296-5p	TNRC18
hsa-miR-296-5p	FBXL18
hsa-miR-296-5p	FBXL18
hsa-miR-296-5p	LRCH4
hsa-miR-296-5p	LRCH4
hsa-miR-296-5p	LRCH4
hsa-miR-296-5p	GIGYF1
hsa-miR-296-5p	GIGYF1
hsa-miR-296-5p	GIGYF1
hsa-miR-296-5p	GIGYF1
hsa-miR-296-5p	FASTK
hsa-miR-296-5p	TMUB1
hsa-miR-296-5p	FAM20C
hsa-miR-296-5p	MAFK
hsa-miR-296-5p	MAFK
hsa-miR-296-5p	LFNG
hsa-miR-296-5p	TTYH3
hsa-miR-296-5p	TTYH3
hsa-miR-296-5p	FOXK1
hsa-miR-296-5p	FOXK1
hsa-miR-296-5p	FOXK1
hsa-miR-296-5p	FOXK1
hsa-miR-296-5p	FOXK1
hsa-miR-296-5p	SLC29A4
hsa-miR-296-5p	FSCN1
hsa-miR-296-5p	ZMIZ2
hsa-miR-296-5p	ZMIZ2
hsa-miR-296-5p	ADCY1
hsa-miR-296-5p	ADCY1
hsa-miR-296-5p	LIMK1
hsa-miR-296-5p	SRRM3
hsa-miR-296-5p	DTX2
hsa-miR-296-5p	DTX2
hsa-miR-296-5p	TRIP6
hsa-miR-296-5p	TRIP6
hsa-miR-296-5p	REPIN1
hsa-miR-296-5p	REPIN1
hsa-miR-296-5p	REPIN1
hsa-miR-296-5p	REPIN1
hsa-miR-296-5p	REPIN1
hsa-miR-296-5p	REPIN1
hsa-miR-296-5p	ARC
hsa-miR-296-5p	FAM83H
hsa-miR-296-5p	SCRIB
hsa-miR-296-5p	NRBP2
hsa-miR-296-5p	PLEC
hsa-miR-296-5p	PLEC
hsa-miR-296-5p	PLEC
hsa-miR-296-5p	PLEC
hsa-miR-296-5p	PLEC
hsa-miR-296-5p	PLEC
hsa-miR-296-5p	PLEC
hsa-miR-296-5p	PLEC
hsa-miR-296-5p	PLEC
hsa-miR-296-5p	PLEC
hsa-miR-296-5p	C8orf82
hsa-miR-296-5p	C8orf82
hsa-miR-296-5p	ARHGAP39
hsa-miR-296-5p	ARHGAP39
hsa-miR-296-5p	C8orf58
hsa-miR-296-5p	RHOBTB2
hsa-miR-296-5p	RHOBTB2
hsa-miR-296-5p	RHOBTB2
hsa-miR-296-5p	ZFP41
hsa-miR-296-5p	ZFP41
hsa-miR-296-5p	PPP1R16A
hsa-miR-296-5p	GPT
hsa-miR-296-5p	TPM2
hsa-miR-296-5p	FAM129B
hsa-miR-296-5p	FAM129B
hsa-miR-296-5p	FAM129B
hsa-miR-296-5p	ENG
hsa-miR-296-5p	PIP5KL1
hsa-miR-296-5p	FAM102A
hsa-miR-296-5p	FAM102A
hsa-miR-296-5p	WDR34
hsa-miR-296-5p	WDR34
hsa-miR-296-5p	SH3GLB2
hsa-miR-296-5p	IER5L
hsa-miR-296-5p	NOTCH1
hsa-miR-296-5p	NSMF
hsa-miR-296-5p	NSMF
hsa-miR-296-5p	PNPLA7
hsa-miR-296-5p	COL27A1
hsa-miR-296-5p	CERCAM
hsa-miR-296-5p	TBC1D13
hsa-miR-296-5p	TBC1D13
hsa-miR-296-5p	CACFD1
hsa-miR-296-5p	RXRA
hsa-miR-296-5p	COL5A1
hsa-miR-296-5p	COL5A1
hsa-miR-296-5p	EGFL7
hsa-miR-296-5p	RABL6
hsa-miR-296-5p	MAMDC4
hsa-miR-296-5p	UAP1L1
hsa-miR-296-5p	UAP1L1
hsa-miR-296-5p	MAP7D2
hsa-miR-296-5p	IQSEC2
hsa-miR-296-5p	IQSEC2
hsa-miR-296-5p	IQSEC2
hsa-miR-296-5p	LDOC1
hsa-miR-296-5p	HCFC1
hsa-miR-296-5p	FAM3A
hsa-miR-296-5p	CCDC120
hsa-miR-296-5p	CCDC120
hsa-miR-296-5p	BCORL1
hsa-miR-296-5p	BGN
hsa-miR-296-5p	ABCD1
hsa-miR-296-5p	PLXNA3
hsa-miR-296-5p	PLXNA3
hsa-miR-296-5p	PLXNA3
hsa-miR-296-5p	PLXNA3
hsa-miR-296-5p	PLXNA3
hsa-miR-296-5p	PLXNA3
hsa-miR-296-5p	PLXNA3
hsa-miR-29a-3p	SDF4
hsa-miR-29a-3p	MXRA8
hsa-miR-29a-3p	MEGF6
hsa-miR-29a-3p	NPHP4
hsa-miR-29a-3p	NPHP4
hsa-miR-29a-3p	NPHP4
hsa-miR-29a-3p	ERRFI1
hsa-miR-29a-3p	ALDH4A1
hsa-miR-29a-3p	HSPG2
hsa-miR-29a-3p	HSPG2
hsa-miR-29a-3p	ID3
hsa-miR-29a-3p	ID3
hsa-miR-29a-3p	RIMS3
hsa-miR-29a-3p	MEF2D
hsa-miR-29a-3p	MEF2D
hsa-miR-29a-3p	PLEKHA6
hsa-miR-29a-3p	ITPKB
hsa-miR-29a-3p	SH3BP5L
hsa-miR-29a-3p	SH3BP5L
hsa-miR-29a-3p	SH3BP5L
hsa-miR-29a-3p	AGRN
hsa-miR-29a-3p	SKI
hsa-miR-29a-3p	PER3
hsa-miR-29a-3p	PER3
hsa-miR-29a-3p	TMEM201
hsa-miR-29a-3p	TMEM201
hsa-miR-29a-3p	KAZN
hsa-miR-29a-3p	FBLIM1
hsa-miR-29a-3p	FBLIM1
hsa-miR-29a-3p	SERINC2
hsa-miR-29a-3p	KIAA1522
hsa-miR-29a-3p	ZNF362
hsa-miR-29a-3p	ZNF362
hsa-miR-29a-3p	CELSR2
hsa-miR-29a-3p	SYPL2
hsa-miR-29a-3p	RUSC1
hsa-miR-29a-3p	LMNA
hsa-miR-29a-3p	LMNA
hsa-miR-29a-3p	IBA57
hsa-miR-29a-3p	IBA57
hsa-miR-29a-3p	ANK3
hsa-miR-29a-3p	ANK3
hsa-miR-29a-3p	DLG5
hsa-miR-29a-3p	FBXW4
hsa-miR-29a-3p	SH3PXD2A
hsa-miR-29a-3p	SH3PXD2A
hsa-miR-29a-3p	SH3PXD2A
hsa-miR-29a-3p	ZMIZ1
hsa-miR-29a-3p	ZMIZ1
hsa-miR-29a-3p	UBTD1
hsa-miR-29a-3p	HOGA1
hsa-miR-29a-3p	SLC25A22
hsa-miR-29a-3p	SLC25A22
hsa-miR-29a-3p	CTSD
hsa-miR-29a-3p	IGF2
hsa-miR-29a-3p	IGF2
hsa-miR-29a-3p	ST5
hsa-miR-29a-3p	ST5
hsa-miR-29a-3p	ARHGAP1
hsa-miR-29a-3p	CD248
hsa-miR-29a-3p	BCL9L
hsa-miR-29a-3p	MFRP
hsa-miR-29a-3p	PTDSS2
hsa-miR-29a-3p	SLC39A13
hsa-miR-29a-3p	SLC39A13
hsa-miR-29a-3p	SLC39A13
hsa-miR-29a-3p	FADS2
hsa-miR-29a-3p	FRMD8
hsa-miR-29a-3p	FRMD8
hsa-miR-29a-3p	FRMD8
hsa-miR-29a-3p	LRFN4
hsa-miR-29a-3p	ARHGEF17
hsa-miR-29a-3p	SERPINH1
hsa-miR-29a-3p	SERPINH1
hsa-miR-29a-3p	HDAC7
hsa-miR-29a-3p	NCKAP5L
hsa-miR-29a-3p	NCKAP5L
hsa-miR-29a-3p	NCKAP5L
hsa-miR-29a-3p	SPRYD3
hsa-miR-29a-3p	FAM109A
hsa-miR-29a-3p	MSI1
hsa-miR-29a-3p	NCOR2
hsa-miR-29a-3p	DHX37
hsa-miR-29a-3p	TSPAN9
hsa-miR-29a-3p	TSPAN9
hsa-miR-29a-3p	CNTN1
hsa-miR-29a-3p	ASIC1
hsa-miR-29a-3p	KIF5A
hsa-miR-29a-3p	HMGA2
hsa-miR-29a-3p	MLXIP
hsa-miR-29a-3p	MLXIP
hsa-miR-29a-3p	ULK1
hsa-miR-29a-3p	GJA3
hsa-miR-29a-3p	COL4A1
hsa-miR-29a-3p	COL4A1
hsa-miR-29a-3p	COL4A2
hsa-miR-29a-3p	COL4A2
hsa-miR-29a-3p	BEGAIN
hsa-miR-29a-3p	ARHGEF40
hsa-miR-29a-3p	MMP14
hsa-miR-29a-3p	NFATC4
hsa-miR-29a-3p	NYNRIN
hsa-miR-29a-3p	NYNRIN
hsa-miR-29a-3p	VASH1
hsa-miR-29a-3p	KIF26A
hsa-miR-29a-3p	INF2
hsa-miR-29a-3p	CEP170B
hsa-miR-29a-3p	CSPG4
hsa-miR-29a-3p	CSPG4
hsa-miR-29a-3p	CSPG4
hsa-miR-29a-3p	CSPG4
hsa-miR-29a-3p	ADAMTS7
hsa-miR-29a-3p	KLHL25
hsa-miR-29a-3p	PCSK6
hsa-miR-29a-3p	CD276
hsa-miR-29a-3p	CD276
hsa-miR-29a-3p	ISLR
hsa-miR-29a-3p	TMEM8A
hsa-miR-29a-3p	UNKL
hsa-miR-29a-3p	PKD1
hsa-miR-29a-3p	ADCY9
hsa-miR-29a-3p	PPL
hsa-miR-29a-3p	XYLT1
hsa-miR-29a-3p	XYLT1
hsa-miR-29a-3p	FAM57B
hsa-miR-29a-3p	FAM57B
hsa-miR-29a-3p	TBC1D10B
hsa-miR-29a-3p	TBC1D10B
hsa-miR-29a-3p	KIAA0895L
hsa-miR-29a-3p	MTSS1L
hsa-miR-29a-3p	MTSS1L
hsa-miR-29a-3p	MTSS1L
hsa-miR-29a-3p	RAB11FIP3
hsa-miR-29a-3p	RAB40C
hsa-miR-29a-3p	TBC1D24
hsa-miR-29a-3p	FLYWCH1
hsa-miR-29a-3p	NAA60
hsa-miR-29a-3p	NAA60
hsa-miR-29a-3p	GLIS2
hsa-miR-29a-3p	GLIS2
hsa-miR-29a-3p	GLIS2
hsa-miR-29a-3p	MGRN1
hsa-miR-29a-3p	SBK1
hsa-miR-29a-3p	SBK1
hsa-miR-29a-3p	SPNS1
hsa-miR-29a-3p	ASPHD1
hsa-miR-29a-3p	FBRS
hsa-miR-29a-3p	FBXL19
hsa-miR-29a-3p	MMP15
hsa-miR-29a-3p	SLC9A5
hsa-miR-29a-3p	GSE1
hsa-miR-29a-3p	ZNF469
hsa-miR-29a-3p	ZNF469
hsa-miR-29a-3p	TAX1BP3
hsa-miR-29a-3p	PLSCR3
hsa-miR-29a-3p	PER1
hsa-miR-29a-3p	VAMP2
hsa-miR-29a-3p	SREBF1
hsa-miR-29a-3p	SREBF1
hsa-miR-29a-3p	SREBF1
hsa-miR-29a-3p	MYO18A
hsa-miR-29a-3p	GJC1
hsa-miR-29a-3p	PLCD3
hsa-miR-29a-3p	COL1A1
hsa-miR-29a-3p	COL1A1
hsa-miR-29a-3p	COL1A1
hsa-miR-29a-3p	COL1A1
hsa-miR-29a-3p	COL1A1
hsa-miR-29a-3p	COL1A1
hsa-miR-29a-3p	COL1A1
hsa-miR-29a-3p	COL1A1
hsa-miR-29a-3p	COL1A1
hsa-miR-29a-3p	COL1A1
hsa-miR-29a-3p	COL1A1
hsa-miR-29a-3p	COL1A1
hsa-miR-29a-3p	CUEDC1
hsa-miR-29a-3p	CASKIN2
hsa-miR-29a-3p	RBFOX3
hsa-miR-29a-3p	MAFG
hsa-miR-29a-3p	MAFG
hsa-miR-29a-3p	MAFG
hsa-miR-29a-3p	MAFG
hsa-miR-29a-3p	FASN
hsa-miR-29a-3p	WDR81
hsa-miR-29a-3p	KIF1C
hsa-miR-29a-3p	NLGN2
hsa-miR-29a-3p	KDM6B
hsa-miR-29a-3p	KDM6B
hsa-miR-29a-3p	KDM6B
hsa-miR-29a-3p	KDM6B
hsa-miR-29a-3p	RAI1
hsa-miR-29a-3p	KCNJ12
hsa-miR-29a-3p	ANKRD13B
hsa-miR-29a-3p	THRA
hsa-miR-29a-3p	THRA
hsa-miR-29a-3p	G6PC
hsa-miR-29a-3p	GRN
hsa-miR-29a-3p	ACBD4
hsa-miR-29a-3p	TBKBP1
hsa-miR-29a-3p	XYLT2
hsa-miR-29a-3p	C1QTNF1
hsa-miR-29a-3p	GAA
hsa-miR-29a-3p	SLC26A11
hsa-miR-29a-3p	SLC26A11
hsa-miR-29a-3p	CHMP6
hsa-miR-29a-3p	BAIAP2
hsa-miR-29a-3p	KCTD1
hsa-miR-29a-3p	PQLC1
hsa-miR-29a-3p	TMEM259
hsa-miR-29a-3p	SBNO2
hsa-miR-29a-3p	MBD3
hsa-miR-29a-3p	MBD3
hsa-miR-29a-3p	MBD3
hsa-miR-29a-3p	TCF3
hsa-miR-29a-3p	BTBD2
hsa-miR-29a-3p	DIRAS1
hsa-miR-29a-3p	PIP5K1C
hsa-miR-29a-3p	ZBTB7A
hsa-miR-29a-3p	SH3GL1
hsa-miR-29a-3p	SH3GL1
hsa-miR-29a-3p	SEMA6B
hsa-miR-29a-3p	MLLT1
hsa-miR-29a-3p	COL5A3
hsa-miR-29a-3p	COL5A3
hsa-miR-29a-3p	COL5A3
hsa-miR-29a-3p	COL5A3
hsa-miR-29a-3p	HOOK2
hsa-miR-29a-3p	BRD4
hsa-miR-29a-3p	BRD4
hsa-miR-29a-3p	WIZ
hsa-miR-29a-3p	PRX
hsa-miR-29a-3p	CYP2A6
hsa-miR-29a-3p	PHLDB3
hsa-miR-29a-3p	SIX5
hsa-miR-29a-3p	ZC3H4
hsa-miR-29a-3p	BBC3
hsa-miR-29a-3p	BBC3
hsa-miR-29a-3p	ISOC2
hsa-miR-29a-3p	ZNF787
hsa-miR-29a-3p	ZNF497
hsa-miR-29a-3p	WDR18
hsa-miR-29a-3p	MIDN
hsa-miR-29a-3p	MIDN
hsa-miR-29a-3p	APC2
hsa-miR-29a-3p	CSNK1G2
hsa-miR-29a-3p	DOT1L
hsa-miR-29a-3p	DOT1L
hsa-miR-29a-3p	DOT1L
hsa-miR-29a-3p	DOT1L
hsa-miR-29a-3p	DOT1L
hsa-miR-29a-3p	DOT1L
hsa-miR-29a-3p	DOT1L
hsa-miR-29a-3p	DOT1L
hsa-miR-29a-3p	DOT1L
hsa-miR-29a-3p	DOT1L
hsa-miR-29a-3p	SF3A2
hsa-miR-29a-3p	SPPL2B
hsa-miR-29a-3p	SPPL2B
hsa-miR-29a-3p	NFIC
hsa-miR-29a-3p	NFIC
hsa-miR-29a-3p	PIAS4
hsa-miR-29a-3p	KDM4B
hsa-miR-29a-3p	LRRC8E
hsa-miR-29a-3p	MAP2K7
hsa-miR-29a-3p	NFIX
hsa-miR-29a-3p	NACC1
hsa-miR-29a-3p	IER2
hsa-miR-29a-3p	PGPEP1
hsa-miR-29a-3p	GDF15
hsa-miR-29a-3p	PLD3
hsa-miR-29a-3p	SPTBN4
hsa-miR-29a-3p	CCDC97
hsa-miR-29a-3p	ZNF574
hsa-miR-29a-3p	CIC
hsa-miR-29a-3p	MEGF8
hsa-miR-29a-3p	FKRP
hsa-miR-29a-3p	EHD2
hsa-miR-29a-3p	EHD2
hsa-miR-29a-3p	EHD2
hsa-miR-29a-3p	NUCB1
hsa-miR-29a-3p	BAX
hsa-miR-29a-3p	EMC10
hsa-miR-29a-3p	KIF3C
hsa-miR-29a-3p	ADRA2B
hsa-miR-29a-3p	SEMA4C
hsa-miR-29a-3p	EN1
hsa-miR-29a-3p	COL5A2
hsa-miR-29a-3p	COL5A2
hsa-miR-29a-3p	COL5A2
hsa-miR-29a-3p	COL5A2
hsa-miR-29a-3p	IGFBP5
hsa-miR-29a-3p	OBSL1
hsa-miR-29a-3p	OBSL1
hsa-miR-29a-3p	OBSL1
hsa-miR-29a-3p	OBSL1
hsa-miR-29a-3p	OBSL1
hsa-miR-29a-3p	OBSL1
hsa-miR-29a-3p	OBSL1
hsa-miR-29a-3p	OBSL1
hsa-miR-29a-3p	OBSL1
hsa-miR-29a-3p	MAPRE3
hsa-miR-29a-3p	MAPRE3
hsa-miR-29a-3p	TCF7L1
hsa-miR-29a-3p	GLI2
hsa-miR-29a-3p	COL3A1
hsa-miR-29a-3p	COL3A1
hsa-miR-29a-3p	COL3A1
hsa-miR-29a-3p	COL3A1
hsa-miR-29a-3p	COL3A1
hsa-miR-29a-3p	COL3A1
hsa-miR-29a-3p	COL3A1
hsa-miR-29a-3p	COL3A1
hsa-miR-29a-3p	COL3A1
hsa-miR-29a-3p	KLHL30
hsa-miR-29a-3p	RNPEPL1
hsa-miR-29a-3p	CENPB
hsa-miR-29a-3p	NINL
hsa-miR-29a-3p	SOGA1
hsa-miR-29a-3p	GMEB2
hsa-miR-29a-3p	STMN3
hsa-miR-29a-3p	ARFRP1
hsa-miR-29a-3p	ZBTB46
hsa-miR-29a-3p	ZBTB46
hsa-miR-29a-3p	ZNF512B
hsa-miR-29a-3p	ZNF512B
hsa-miR-29a-3p	SOX12
hsa-miR-29a-3p	SOX12
hsa-miR-29a-3p	TP53INP2
hsa-miR-29a-3p	TP53INP2
hsa-miR-29a-3p	EPB41L1
hsa-miR-29a-3p	LPIN3
hsa-miR-29a-3p	WISP2
hsa-miR-29a-3p	ARFGAP1
hsa-miR-29a-3p	ARFGAP1
hsa-miR-29a-3p	ARFGAP1
hsa-miR-29a-3p	SLC19A1
hsa-miR-29a-3p	FTCD
hsa-miR-29a-3p	SPATC1L
hsa-miR-29a-3p	COL18A1
hsa-miR-29a-3p	COL6A1
hsa-miR-29a-3p	COL6A2
hsa-miR-29a-3p	DGCR2
hsa-miR-29a-3p	ARVCF
hsa-miR-29a-3p	C1QTNF6
hsa-miR-29a-3p	C1QTNF6
hsa-miR-29a-3p	C1QTNF6
hsa-miR-29a-3p	C1QTNF6
hsa-miR-29a-3p	C1QTNF6
hsa-miR-29a-3p	C1QTNF6
hsa-miR-29a-3p	C1QTNF6
hsa-miR-29a-3p	SUN2
hsa-miR-29a-3p	CBX6
hsa-miR-29a-3p	CBX6
hsa-miR-29a-3p	CBX6
hsa-miR-29a-3p	PDGFB
hsa-miR-29a-3p	HDAC10
hsa-miR-29a-3p	HDAC10
hsa-miR-29a-3p	MAPK11
hsa-miR-29a-3p	LMF2
hsa-miR-29a-3p	MED15
hsa-miR-29a-3p	HIC2
hsa-miR-29a-3p	HIC2
hsa-miR-29a-3p	TRIOBP
hsa-miR-29a-3p	MICALL1
hsa-miR-29a-3p	TAB1
hsa-miR-29a-3p	TAB1
hsa-miR-29a-3p	GRAMD4
hsa-miR-29a-3p	COL7A1
hsa-miR-29a-3p	COL7A1
hsa-miR-29a-3p	AMIGO3
hsa-miR-29a-3p	PLXND1
hsa-miR-29a-3p	IL17RE
hsa-miR-29a-3p	IL17RC
hsa-miR-29a-3p	ZBTB47
hsa-miR-29a-3p	ZBTB47
hsa-miR-29a-3p	NISCH
hsa-miR-29a-3p	PLXNA1
hsa-miR-29a-3p	PLXNA1
hsa-miR-29a-3p	SLC26A1
hsa-miR-29a-3p	SPON2
hsa-miR-29a-3p	CRMP1
hsa-miR-29a-3p	NAT8L
hsa-miR-29a-3p	DOK7
hsa-miR-29a-3p	EVC
hsa-miR-29a-3p	ADAMTS12
hsa-miR-29a-3p	ADAMTS12
hsa-miR-29a-3p	ADAMTS12
hsa-miR-29a-3p	HBEGF
hsa-miR-29a-3p	HBEGF
hsa-miR-29a-3p	PDGFRB
hsa-miR-29a-3p	SH3PXD2B
hsa-miR-29a-3p	SH3PXD2B
hsa-miR-29a-3p	PDLIM7
hsa-miR-29a-3p	FAM193B
hsa-miR-29a-3p	TBC1D9B
hsa-miR-29a-3p	BHMT2
hsa-miR-29a-3p	PCDHA13
hsa-miR-29a-3p	PCDHA2
hsa-miR-29a-3p	PCDHA1
hsa-miR-29a-3p	PCDHA13
hsa-miR-29a-3p	PCDHA11
hsa-miR-29a-3p	PCDHA12
hsa-miR-29a-3p	PCDHA3
hsa-miR-29a-3p	PCDHGC3
hsa-miR-29a-3p	PCDHGA7
hsa-miR-29a-3p	PCDHGB4
hsa-miR-29a-3p	ARL10
hsa-miR-29a-3p	TRIM41
hsa-miR-29a-3p	EPHA7
hsa-miR-29a-3p	SNX8
hsa-miR-29a-3p	SNX8
hsa-miR-29a-3p	TNRC18
hsa-miR-29a-3p	GPR37
hsa-miR-29a-3p	PRRT4
hsa-miR-29a-3p	FASTK
hsa-miR-29a-3p	FASTK
hsa-miR-29a-3p	FASTK
hsa-miR-29a-3p	LFNG
hsa-miR-29a-3p	TTYH3
hsa-miR-29a-3p	TTYH3
hsa-miR-29a-3p	TTYH3
hsa-miR-29a-3p	FOXK1
hsa-miR-29a-3p	FOXK1
hsa-miR-29a-3p	FSCN1
hsa-miR-29a-3p	ELN
hsa-miR-29a-3p	ELN
hsa-miR-29a-3p	ELN
hsa-miR-29a-3p	ELN
hsa-miR-29a-3p	DTX2
hsa-miR-29a-3p	COL1A2
hsa-miR-29a-3p	COL1A2
hsa-miR-29a-3p	COL1A2
hsa-miR-29a-3p	COL1A2
hsa-miR-29a-3p	COL1A2
hsa-miR-29a-3p	COL1A2
hsa-miR-29a-3p	COL1A2
hsa-miR-29a-3p	COL1A2
hsa-miR-29a-3p	COL1A2
hsa-miR-29a-3p	COL1A2
hsa-miR-29a-3p	COL1A2
hsa-miR-29a-3p	COL1A2
hsa-miR-29a-3p	COL1A2
hsa-miR-29a-3p	COL1A2
hsa-miR-29a-3p	COL1A2
hsa-miR-29a-3p	PCOLCE
hsa-miR-29a-3p	AKR1B10
hsa-miR-29a-3p	ZNF282
hsa-miR-29a-3p	ZNF282
hsa-miR-29a-3p	ZNF783
hsa-miR-29a-3p	ZNF783
hsa-miR-29a-3p	ZNF783
hsa-miR-29a-3p	ARC
hsa-miR-29a-3p	MROH6
hsa-miR-29a-3p	FAM83H
hsa-miR-29a-3p	PARP10
hsa-miR-29a-3p	C8orf82
hsa-miR-29a-3p	PI15
hsa-miR-29a-3p	PI15
hsa-miR-29a-3p	PI15
hsa-miR-29a-3p	PI15
hsa-miR-29a-3p	RHPN1
hsa-miR-29a-3p	TIGD5
hsa-miR-29a-3p	ZNF707
hsa-miR-29a-3p	KIFC2
hsa-miR-29a-3p	KIFC2
hsa-miR-29a-3p	GPT
hsa-miR-29a-3p	ZNF517
hsa-miR-29a-3p	FAM129B
hsa-miR-29a-3p	FAM129B
hsa-miR-29a-3p	FAM102A
hsa-miR-29a-3p	FAM102A
hsa-miR-29a-3p	SH3GLB2
hsa-miR-29a-3p	SURF6
hsa-miR-29a-3p	RUSC2
hsa-miR-29a-3p	COL27A1
hsa-miR-29a-3p	COL27A1
hsa-miR-29a-3p	DAB2IP
hsa-miR-29a-3p	TBC1D13
hsa-miR-29a-3p	PHYHD1
hsa-miR-29a-3p	CACFD1
hsa-miR-29a-3p	CACFD1
hsa-miR-29a-3p	COL5A1
hsa-miR-29a-3p	COL5A1
hsa-miR-29a-3p	COL5A1
hsa-miR-29a-3p	COL5A1
hsa-miR-29a-3p	COL5A1
hsa-miR-29a-3p	GPSM1
hsa-miR-29a-3p	RABL6
hsa-miR-29a-3p	RABL6
hsa-miR-29a-3p	UAP1L1
hsa-miR-29a-3p	NELFB
hsa-miR-29a-3p	AMOT
hsa-miR-29a-3p	CCDC22
hsa-miR-29a-3p	CLDN2
hsa-miR-29a-3p	BCORL1
hsa-miR-29a-3p	BCORL1
hsa-miR-29b-3p	SDF4
hsa-miR-29b-3p	MXRA8
hsa-miR-29b-3p	MEGF6
hsa-miR-29b-3p	NPHP4
hsa-miR-29b-3p	NPHP4
hsa-miR-29b-3p	NPHP4
hsa-miR-29b-3p	ERRFI1
hsa-miR-29b-3p	ALDH4A1
hsa-miR-29b-3p	HSPG2
hsa-miR-29b-3p	HSPG2
hsa-miR-29b-3p	HSPG2
hsa-miR-29b-3p	ID3
hsa-miR-29b-3p	ID3
hsa-miR-29b-3p	RIMS3
hsa-miR-29b-3p	MEF2D
hsa-miR-29b-3p	MEF2D
hsa-miR-29b-3p	PLEKHA6
hsa-miR-29b-3p	ITPKB
hsa-miR-29b-3p	SH3BP5L
hsa-miR-29b-3p	SH3BP5L
hsa-miR-29b-3p	SH3BP5L
hsa-miR-29b-3p	AGRN
hsa-miR-29b-3p	SCNN1D
hsa-miR-29b-3p	SKI
hsa-miR-29b-3p	PER3
hsa-miR-29b-3p	PER3
hsa-miR-29b-3p	TMEM201
hsa-miR-29b-3p	TMEM201
hsa-miR-29b-3p	KAZN
hsa-miR-29b-3p	FBLIM1
hsa-miR-29b-3p	FBLIM1
hsa-miR-29b-3p	KIAA1522
hsa-miR-29b-3p	ZNF362
hsa-miR-29b-3p	ZNF362
hsa-miR-29b-3p	CELSR2
hsa-miR-29b-3p	SYPL2
hsa-miR-29b-3p	RUSC1
hsa-miR-29b-3p	LMNA
hsa-miR-29b-3p	LMNA
hsa-miR-29b-3p	IBA57
hsa-miR-29b-3p	IBA57
hsa-miR-29b-3p	ANK3
hsa-miR-29b-3p	ANK3
hsa-miR-29b-3p	DLG5
hsa-miR-29b-3p	FBXW4
hsa-miR-29b-3p	SH3PXD2A
hsa-miR-29b-3p	SH3PXD2A
hsa-miR-29b-3p	SH3PXD2A
hsa-miR-29b-3p	ZMIZ1
hsa-miR-29b-3p	ZMIZ1
hsa-miR-29b-3p	UBTD1
hsa-miR-29b-3p	HOGA1
hsa-miR-29b-3p	SLC25A22
hsa-miR-29b-3p	SLC25A22
hsa-miR-29b-3p	CTSD
hsa-miR-29b-3p	IGF2
hsa-miR-29b-3p	IGF2
hsa-miR-29b-3p	ST5
hsa-miR-29b-3p	ST5
hsa-miR-29b-3p	ARHGAP1
hsa-miR-29b-3p	CD248
hsa-miR-29b-3p	BCL9L
hsa-miR-29b-3p	MFRP
hsa-miR-29b-3p	PTDSS2
hsa-miR-29b-3p	SLC39A13
hsa-miR-29b-3p	SLC39A13
hsa-miR-29b-3p	SLC39A13
hsa-miR-29b-3p	FADS2
hsa-miR-29b-3p	FRMD8
hsa-miR-29b-3p	FRMD8
hsa-miR-29b-3p	FRMD8
hsa-miR-29b-3p	LRFN4
hsa-miR-29b-3p	ARHGEF17
hsa-miR-29b-3p	SERPINH1
hsa-miR-29b-3p	SERPINH1
hsa-miR-29b-3p	HDAC7
hsa-miR-29b-3p	NCKAP5L
hsa-miR-29b-3p	NCKAP5L
hsa-miR-29b-3p	NCKAP5L
hsa-miR-29b-3p	SPRYD3
hsa-miR-29b-3p	FAM109A
hsa-miR-29b-3p	MSI1
hsa-miR-29b-3p	NCOR2
hsa-miR-29b-3p	DHX37
hsa-miR-29b-3p	TSPAN9
hsa-miR-29b-3p	TSPAN9
hsa-miR-29b-3p	CNTN1
hsa-miR-29b-3p	ASIC1
hsa-miR-29b-3p	KIF5A
hsa-miR-29b-3p	HMGA2
hsa-miR-29b-3p	MLXIP
hsa-miR-29b-3p	MLXIP
hsa-miR-29b-3p	ULK1
hsa-miR-29b-3p	GJA3
hsa-miR-29b-3p	COL4A1
hsa-miR-29b-3p	COL4A1
hsa-miR-29b-3p	COL4A2
hsa-miR-29b-3p	COL4A2
hsa-miR-29b-3p	BEGAIN
hsa-miR-29b-3p	ARHGEF40
hsa-miR-29b-3p	MMP14
hsa-miR-29b-3p	NFATC4
hsa-miR-29b-3p	NYNRIN
hsa-miR-29b-3p	NYNRIN
hsa-miR-29b-3p	VASH1
hsa-miR-29b-3p	KIF26A
hsa-miR-29b-3p	INF2
hsa-miR-29b-3p	CEP170B
hsa-miR-29b-3p	CSPG4
hsa-miR-29b-3p	CSPG4
hsa-miR-29b-3p	CSPG4
hsa-miR-29b-3p	CSPG4
hsa-miR-29b-3p	ADAMTS7
hsa-miR-29b-3p	KLHL25
hsa-miR-29b-3p	PCSK6
hsa-miR-29b-3p	CD276
hsa-miR-29b-3p	CD276
hsa-miR-29b-3p	ISLR
hsa-miR-29b-3p	TMEM8A
hsa-miR-29b-3p	UNKL
hsa-miR-29b-3p	PKD1
hsa-miR-29b-3p	ADCY9
hsa-miR-29b-3p	PPL
hsa-miR-29b-3p	XYLT1
hsa-miR-29b-3p	XYLT1
hsa-miR-29b-3p	FAM57B
hsa-miR-29b-3p	FAM57B
hsa-miR-29b-3p	TBC1D10B
hsa-miR-29b-3p	TBC1D10B
hsa-miR-29b-3p	KIAA0895L
hsa-miR-29b-3p	MTSS1L
hsa-miR-29b-3p	MTSS1L
hsa-miR-29b-3p	MTSS1L
hsa-miR-29b-3p	RAB11FIP3
hsa-miR-29b-3p	RAB40C
hsa-miR-29b-3p	TBC1D24
hsa-miR-29b-3p	FLYWCH1
hsa-miR-29b-3p	NAA60
hsa-miR-29b-3p	NAA60
hsa-miR-29b-3p	GLIS2
hsa-miR-29b-3p	GLIS2
hsa-miR-29b-3p	GLIS2
hsa-miR-29b-3p	MGRN1
hsa-miR-29b-3p	SBK1
hsa-miR-29b-3p	SBK1
hsa-miR-29b-3p	SPNS1
hsa-miR-29b-3p	ASPHD1
hsa-miR-29b-3p	FBRS
hsa-miR-29b-3p	FBXL19
hsa-miR-29b-3p	MMP15
hsa-miR-29b-3p	SLC9A5
hsa-miR-29b-3p	GSE1
hsa-miR-29b-3p	ZNF469
hsa-miR-29b-3p	ZNF469
hsa-miR-29b-3p	TAX1BP3
hsa-miR-29b-3p	PLSCR3
hsa-miR-29b-3p	PER1
hsa-miR-29b-3p	VAMP2
hsa-miR-29b-3p	SREBF1
hsa-miR-29b-3p	SREBF1
hsa-miR-29b-3p	SREBF1
hsa-miR-29b-3p	MYO18A
hsa-miR-29b-3p	GJC1
hsa-miR-29b-3p	PLCD3
hsa-miR-29b-3p	COL1A1
hsa-miR-29b-3p	COL1A1
hsa-miR-29b-3p	COL1A1
hsa-miR-29b-3p	COL1A1
hsa-miR-29b-3p	COL1A1
hsa-miR-29b-3p	COL1A1
hsa-miR-29b-3p	COL1A1
hsa-miR-29b-3p	COL1A1
hsa-miR-29b-3p	COL1A1
hsa-miR-29b-3p	COL1A1
hsa-miR-29b-3p	COL1A1
hsa-miR-29b-3p	COL1A1
hsa-miR-29b-3p	CUEDC1
hsa-miR-29b-3p	CASKIN2
hsa-miR-29b-3p	RBFOX3
hsa-miR-29b-3p	MAFG
hsa-miR-29b-3p	MAFG
hsa-miR-29b-3p	MAFG
hsa-miR-29b-3p	MAFG
hsa-miR-29b-3p	FASN
hsa-miR-29b-3p	WDR81
hsa-miR-29b-3p	KIF1C
hsa-miR-29b-3p	NLGN2
hsa-miR-29b-3p	KDM6B
hsa-miR-29b-3p	KDM6B
hsa-miR-29b-3p	KDM6B
hsa-miR-29b-3p	KDM6B
hsa-miR-29b-3p	RAI1
hsa-miR-29b-3p	KCNJ12
hsa-miR-29b-3p	ANKRD13B
hsa-miR-29b-3p	THRA
hsa-miR-29b-3p	THRA
hsa-miR-29b-3p	G6PC
hsa-miR-29b-3p	GRN
hsa-miR-29b-3p	ACBD4
hsa-miR-29b-3p	TBKBP1
hsa-miR-29b-3p	XYLT2
hsa-miR-29b-3p	C1QTNF1
hsa-miR-29b-3p	GAA
hsa-miR-29b-3p	SLC26A11
hsa-miR-29b-3p	CHMP6
hsa-miR-29b-3p	BAIAP2
hsa-miR-29b-3p	KCTD1
hsa-miR-29b-3p	PQLC1
hsa-miR-29b-3p	TMEM259
hsa-miR-29b-3p	SBNO2
[truncated: 2,908 more rows]
