# Supplementary material for: Epigenetic Regulation of Immune and Inflammatory Responses in Rheumatoid Arthritis
Source: Front Immunol. 2022 Apr 11;13:881191. doi: 10.3389/fimmu.2022.881191 (PMC9035598; doi:10.3389/fimmu.2022.881191)
Supplement: Supplementary file 2 [file Table_2.xlsx]

## Sheet: suppmentary table 2
#node1	node2
ABTB2	EHD2
ACAP3	KIFC2
ACAP3	FOXK1
ACAP3	MXRA8
ACAP3	SCNN1D
ACTA1	TGFB1
ACTA1	PHLPP1
ACTA1	CDH2
ACTA1	MYL9
ACTA1	LIMK1
ACTA1	MYO18A
ACTA1	STMN3
ACTA1	FSCN1
ACTA1	SMARCA4
ACTA1	MYH11
ACTA1	TPM2
ACTA1	LAMB2
ACTA1	PAK4
ACTA1	AGRN
AGRN	GPC1
AGRN	ITGA2
AGRN	FKRP
AGRN	COL18A1
AGRN	PTPRS
AGRN	HS3ST3B1
AGRN	COL6A1
AGRN	HSPG2
AGRN	DVL1
AGRN	PLXNA1
AGRN	RELN
AGRN	PAK4
AGRN	LAMB2
ALDH4A1	SESN2
ALDH4A1	FTCD
ALDH4A1	DVL1
ALDH4A1	PYCR1
ALPK3	OBSL1
ANKH	CHST12
APBA1	MAP3K10
APBA1	NLGN2
APBA1	KLC2
APBA1	EPB41
APBA1	HIC1
APBA1	CASKIN1
ARFGAP1	GRN
ARFGAP1	CTBP1
ARHGAP23	ARHGEF1
ARHGEF1	ARHGEF17
ARHGEF1	GAK
ARHGEF1	PLEKHG5
ARHGEF1	PAK4
ARHGEF16	ARHGEF17
ARHGEF16	GPR153
ARHGEF17	CDC42EP1
ARHGEF17	SETD1B
ARHGEF17	PLEKHG5
ARID3A	MAFK
ARID3A	PDLIM7
ARID3A	MAFG
ARID3A	SMARCA4
ATF3	GDF15
ATF3	TCF3
ATF3	BTG2
ATF3	NFIL3
ATF3	HOMER2
ATF3	HOMER3
ATF3	IER2
ATF3	MAFG
ATF3	SMARCA4
BAIAP2	RHPN1
BAIAP2	RAC3
BAIAP2	TBCD
BAIAP2	DLGAP4
BAIAP2	SHANK2
BAIAP2	KIAA1522
BBC3	SESN2
BBC3	BTG2
BHMT2	SLC19A1
BHMT2	CBSL
BRF1	MNT
BRF1	POLR2E
BTG2	GDF15
BTG2	IER2
CASKIN1	EPB41
CASKIN1	PIP5K1C
CASKIN1	RELN
CASKIN1	SHANK2
CASKIN1	DYRK1B
CASKIN1	PTPRS
CASKIN1	GPR153
CBSL	SLC7A11
CBSL	SLC19A1
CBX6	CHD3
CBX6	PCGF2
CCDC8	RAB40C
CCDC8	OBSL1
CDC25C	MAPK12
CDC25C	PKMYT1
CDC25C	CDK18
CDC25C	CENPA
CDCA7	SMARCA4
CDH2	MAPK12
CDH2	TGFB1
CDH2	TCF3
CDH2	DLG5
CDH2	RELN
CDH2	DBN1
CDH2	HMGA2
CDH2	NES
CDH2	PTPRS
CDH2	DSP
CDH2	FGFR4
CDH2	PIP5K1C
CDK18	PKMYT1
CDK18	KIFC3
CDK18	DUSP7
CELSR2	PTK7
CELSR2	DVL1
CENPA	PKMYT1
CENPA	TELO2
CENPA	SETD1A
CENPA	SIRT6
CENPA	FBXL19
CENPA	SMARCA4
CEP72	DSP
CFD	PCSK6
CHD3	SETD1A
CHD3	PML
CHD3	PWWP2B
CHD3	RAI1
CHD3	ZFPM1
CHD3	HMG20B
CHD3	ZNF219
CHD3	SIN3B
CHD3	FBXL19
CHD3	SETD1B
CHD3	ZNF512B
CHD3	SMARCA4
CHERP	PTPN23
CHERP	SIN3B
CHERP	PLSCR3
CHST12	IL2RB
CHST12	TTYH3
CHST12	HS3ST3B1
CLCN7	SLC4A2
CLIP2	FKBP10
CLIP2	LIMK1
CNIH2	PIK3R2
CNIH2	OLFM2
CNIH2	TINAGL1
CNIH2	COL7A1
CNIH2	GSG1L
COL18A1	PCOLCE
COL18A1	GPC1
COL18A1	SLC19A1
COL18A1	COL7A1
COL18A1	COL27A1
COL18A1	IGFBP3
COL18A1	COL6A1
COL18A1	PGF
COL18A1	SERPINH1
COL18A1	HSPG2
COL27A1	PCOLCE
COL27A1	COL7A1
COL27A1	COL6A1
COL27A1	SERPINH1
COL6A1	PCOLCE
COL6A1	LTBP2
COL6A1	MYL9
COL6A1	ITGA2
COL6A1	NEFH
COL6A1	FKBP10
COL6A1	FKRP
COL6A1	COL7A1
COL6A1	LAMB2
COL6A1	HSPG2
COL6A1	SERPINH1
COL7A1	ITGA2
COL7A1	HSPG2
COL7A1	DSP
COL7A1	SERPINH1
CRMP1	EVC
CRMP1	STMN3
CRMP1	PLXNA1
CSNK1G2	PER3
CSNK1G2	DVL1
CTBP1	GLIS2
CTBP1	WIZ
CTBP1	TCF7L1
CTBP1	ZBTB4
CTBP1	FOXK1
CTBP1	GPSM1
CTBP1	HSD11B2
CTBP1	SMARCA4
CTBP1	HMG20B
CTBP1	NCOR2
CTBP1	FOXP4
CTBP1	ZFPM1
CTBP1	PCGF2
CTBP1	SIN3B
CTBP1	HIC1
CTDP1	MLLT1
CTDP1	SETD1A
CTDP1	PQLC1
CTDP1	PYCR1
CTDP1	INTS1
CTDP1	POLR2E
CTF1	IL2RB
CTF1	PTK7
CYP26B1	RXRA
CYP26B1	RARA
DAB2IP	RAB40C
DBN1	GRN
DBN1	SYNPO
DBN1	PDLIM7
DBN1	TNK2
DBN1	FSCN1
DBN1	GAK
DBN1	HOMER3
DBN1	HOMER2
DLG5	SORBS3
DLG5	DVL1
DLGAP4	NLGN2
DLGAP4	HOMER2
DLGAP4	HOMER3
DLGAP4	SHANK2
DMPK	FCGRT
DMPK	SIX5
DMPK	FKRP
DPF1	SMARCA4
DSG2	DSP
DUSP7	MAPK12
DUSP7	PIK3R2
DUSP7	TCF3
DVL1	TCF7L1
DVL1	RAC3
DVL1	ROR2
DVL1	SIN3B
DVL1	PTK7
DVL1	PAK4
DYRK1B	FOXK1
EHD1	NEDD9
EHD1	PACSIN3
EHD2	LTBP2
EPB41	NLGN2
EPB41	SLC25A37
EPB41	SLC12A5
EPS8L2	TRIOBP
FAM102A	WIZ
FAM102A	RBPMS2
FAM129B	FAM83H
FAM20C	FAM83H
FAM50B	MAD1L1
FAM83H	GLI4
FBLIM1	TCF7L1
FBRS	RABEP2
FBXL19	SETD1A
FBXL19	RAC3
FBXL19	GAK
FBXL19	RAI1
FBXL19	PCGF2
FBXL19	SMARCA4
FBXL19	SETD1B
FCGRT	SIX5
FGFR4	PIK3R2
FGFR4	PGF
FGFRL1	SPON2
FHOD3	NES
FKBP10	PCOLCE
FKBP10	REPIN1
FKBP10	LIMK1
FKBP10	SERPINH1
FKRP	HSPG2
FLYWCH1	PKMYT1
FLYWCH1	TELO2
FLYWCH1	GLIS2
FOXK1	SIN3B
FSCN1	LIMK1
FSCN1	IRF4
FSCN1	TRIOBP
FTCD	HAL
FTCD	SLC25A10
GAK	IDUA
GAK	INF2
GAK	PIP5K1C
GAK	RHOT2
GAK	TPD52
GAK	INTS1
GDF15	IGFBP3
GDF15	IGFBP1
GDF15	HSPB6
GDF15	GRAMD4
GFI1	TCF3
GFI1	NFIL3
GFI1	ZFPM1
GFI1	HMG20B
GFI1	PER3
GFI1	IRF4
GOLGA3	RAB40C
GPC1	TGFB1
GPC1	PTPRS
GPC1	HSPG2
GPC1	HS3ST3B1
GPR153	ZFPM1
GPSM1	HSPB6
GRAMD1A	HPN
GRAMD4	HSPB6
GRN	PML
GRN	HSPG2
HAL	PCGF2
HIC1	MNT
HIC1	PIAS4
HIC1	NCOR2
HMG20B	SETD1A
HMG20B	PWWP2B
HMG20B	ZNF512B
HMG20B	MEX3D
HMGA2	TOX3
HMGA2	IGF2BP3
HMGA2	HOOK2
HOMER2	NLGN2
HOMER2	LIMK1
HOMER2	SHANK2
HOMER2	HOMER3
HOMER3	NLGN2
HOMER3	SHANK2
HOOK2	NINL
HS3ST3B1	HSPG2
HSPB6	PDE4A
HSPB6	WTIP
HSPG2	MMP15
HSPG2	LTBP2
HSPG2	TINAGL1
HSPG2	ITGA2
HSPG2	RBPMS2
HSPG2	SUSD2
HSPG2	VWA1
HSPG2	LAMB2
ID3	TCF3
ID3	IRF4
IDUA	SLC26A1
IGF2BP3	IGFBP1
IGF2BP3	OBSL1
IGFBP1	IGFBP4
IGFBP1	PGF
IGFBP3	TGFB1
IGFBP3	RXRA
IGFBP4	TINAGL1
IL1RN	TGFB1
IL1RN	TOLLIP
IL2RB	RHOBTB2
IL2RB	IRF4
IL2RB	RAC3
IL2RB	NFIL3
IL2RB	PIK3R2
IL2RB	ITGA2
INF2	RAC3
INF2	SDF4
INF2	RHOBTB2
INF2	SYNPO
INTS1	POLR2E
IRF2BP1	JDP2
IRF4	TCF3
IRF4	OAS2
IRF4	ZBTB46
IRF4	SMARCA4
ITGA2	PIK3R2
ITGA2	MRC2
ITGA2	RELN
ITGA2	LAMB2
JDP2	SBNO2
JDP2	MAFG
JDP2	MAFK
KDM4B	SETD1B
KDM4B	SHANK2
KDM4B	SETD1A
KDM4B	PIAS4
KDM4B	SMARCA4
KIF3C	KIFC2
KIF3C	KLC2
KIFC2	MAPK8IP3
KIFC2	MAD1L1
KIFC2	KLC2
KIFC3	MAD1L1
KIFC3	KLC2
KLC2	MAPK8IP3
KLC2	NEFH
KLC2	LRFN4
LAMB2	PAK4
LENG8	PTK7
LIMK1	RAC3
LIMK1	RHOBTB2
LIMK1	PAK4
LIMK1	PLXNA1
LRFN4	NLGN2
LRFN4	MFSD10
LRFN4	PTPRS
LTBP2	TGFB1
MAD1L1	PPM1F
MAD1L1	TBCD
MAFG	NFIL3
MAFG	MAFK
MAFG	SLC26A11
MAP3K10	RAC3
MAP3K10	MAPK8IP2
MAP3K11	MAPK8IP3
MAP3K11	RAC3
MAP3K11	RELN
MAP3K11	MAPK8IP2
MAPK12	RAC3
MAPK12	NEFH
MAPK12	TCF3
MAPK8IP2	MAPK8IP3
MAPK8IP2	RELN
MDFI	SLC25A10
METRN	RAB11FIP3
METRN	TBCD
METRN	RUSC1
METRN	PACS2
MFSD10	SLC29A4
MIER2	WIZ
MLLT1	SETD1A
MLLT1	RARA
MLLT1	MYH11
MLLT1	SMARCA4
MLLT1	TCF3
MLLT1	POLR2E
MLXIP	MNT
MLXIP	MXD4
MN1	RARA
MN1	MYH11
MNT	SIN3B
MNT	MXD4
MVD	RAC3
MYH11	SORBS3
MYH11	RARA
MYH11	MYL9
MYH11	TPM2
MYH11	PAK4
MYL9	SORBS3
MYL9	PML
MYL9	MYO18A
MYL9	PDLIM7
MYL9	TPM2
MYO18A	TPM2
NCOR2	RARA
NCOR2	PML
NCOR2	RAI1
NCOR2	SIRT6
NCOR2	SKI
NCOR2	SIN3B
NCOR2	SMARCA4
NCOR2	RXRA
NES	RELN
NFIL3	TCF3
NFIL3	PER3
NFIX	POLR2E
NLGN2	PTPRS
NLGN2	SLC12A5
NLGN2	SHANK2
NUP210	PML
PACS2	RAB11FIP3
PACS2	TBCD
PAK4	RAC3
PAK4	RHOBTB2
PCGF2	RARA
PCGF2	RXRA
PCOLCE	SERPINH1
PCOLCE	TBKBP1
PDLIM7	RAC3
PDLIM7	TMEM201
PDLIM7	TPM2
PER3	TEF
PER3	RAI1
PGF	TGFB1
PHLPP1	SERPINH1
PIAS4	VHL
PIK3R2	RAC3
PIK3R2	PIP5K1C
PIP5K1C	RAC3
PIP5K1C	PLXNA1
PLXNA1	RAC3
PLXNA1	PLXND1
PLXNA1	PTPRS
PLXNA1	PTK7
PLXND1	PTK7
PML	TGFB1
PML	RARA
PML	RXRA
POLR2E	RARA
POLR2E	PYCR1
POLR2E	RXRA
PPM1F	SSBP4
PQLC1	RASL10B
PTDSS2	RNH1
PTPN23	USP2
PTPRS	RARA
PWWP2B	ZNF512B
QPRT	SIRT6
QPRT	SEZ6L2
QSOX1	SOX12
QSOX1	SOX13
QSOX1	TACC2
RAB11FIP3	RAB11FIP4
RAB40C	RHPN1
RAC3	RHOT2
RARA	SKI
RARA	RXRA
RHOBTB2	RHOT2
RUSC1	SGSM2
RXRA	SLC27A1
RXRA	SIN3B
RXRA	SMARCA4
SCNN1D	WNK2
SESN2	ULK1
SETD1A	ZFPM1
SETD1A	SMARCA4
SETD1A	SETD1B
SETD1B	ZFPM1
SETD1B	SMARCA4
SGSM2	TBC1D9B
SH3TC1	UNKL
SHANK2	SYNPO
SIN3B	ZBTB4
SIN3B	SKI
SIN3B	TNRC18
SIN3B	SMARCA4
SLC12A5	WNK2
SLC12A5	SLC26A1
SLC12A5	SLC4A2
SLC19A1	TP53INP2
SLC25A10	SLC26A11
SLC26A1	SLC26A11
SLC26A1	SLC4A2
SLC26A11	SLC35F2
SLC26A11	SLC4A2
SLC35F2	TMEM129
SLC38A1	SLC7A11
SLC39A13	TGFB1
SLC4A2	SLC9A5
SMARCA4	VHL
SMARCA4	TCF3
SMARCA4	TCF7L1
SMARCA4	ZMIZ1
SMARCA4	XRCC3
SORBS3	TGFB1
SORBS3	TPM2
SOX12	TCF3
SOX13	TCF7L1
SYDE1	WIZ
TACC2	TRIOBP
TBCD	WTIP
TCF3	ZFPM1
TCF3	TCF7L1
TCF7L1	TEAD3
TEAD3	TSPAN9
TINAGL1	TMEM184A
USP2	VHL
VHL	WTIP
ZFP41	ZNF428
ZNF512B	ZNF768
